# Supplementary material for: Transcriptional Responses of Pseudomonas aeruginosa to Inhibition of Lipoprotein Transport by a Small Molecule Inhibitor
Source: J Bacteriol. 2020 Nov 19;202(24):e00452-20. doi: 10.1128/JB.00452-20 (PMC7685553; doi:10.1128/JB.00452-20)
Supplement: Supplemental file 2 [file JB.00452-20-sd002.xlsx]

## Sheet: Tabelle1
Feature ID		Experiment - Fold Change (normalized values)		Control - RNA-Seq_Control B alt - RPKM	Control - RNA-Seq_Control A alt - RPKM	3x MIC comp2A - RNA-Seq_3x MIC B alt - RPKM	3x MIC comp2A - RNA-Seq_3x Mic A alt - RPKM
PA0001	dnaA	-1.39377	chromosomal replication initiator protein DnaA	145.611	162.182	119.623	95.7421
PA0002	dnaN	-1.28271	DNA polymerase III, beta chain	217.705	231.972	192.246	155.636
PA0003	recF	-1.43666	RecF protein	146.557	168.113	124.655	90.6024
PA0004	gyrB	-1.18541	DNA gyrase subunit B	190.628	203.929	181.19	149.83
PA0005	lptA	-1.35275	lysophosphatidic acid acyltransferase, LptA	58.3019	67.4115	53.1144	39.1905
PA0006		-1.23946	conserved hypothetical protein	45.3431	52.3854	42.3732	35.8635
PA0007		-1.98529	hypothetical protein	7.23455	8.09172	4.39077	4.55581
PA0008	glyS	-1.41679	glycyl-tRNA synthetase beta chain	73.3037	72.8377	56.0843	46.977
PA0009	glyQ	-1.39805	glycyl-tRNA synthetase alpha chain	67.264	73.4257	56.5741	44.0232
PA0010	tag	-1.2586	DNA-3-methyladenine glycosidase I	7.94982	9.02229	8.45575	6.85977
PA0011		-1.63243	2-OH-lauroyltransferase	69.2723	79.8328	51.7036	39.7073
PA0012		-1.24166	hypothetical protein	17.1628	17.0498	16.8092	12.0471
PA0013		-1.83227	conserved hypothetical protein	30.0463	33.7922	19.558	15.0662
PA0014		1.23881	hypothetical protein	15.5053	21.0933	25.9748	19.6869
PA0015		-1.2961	hypothetical protein	40.3	47.3511	36.5536	29.5768
PA0016	trkA	-1.45696	potassium uptake protein TrkA	19.0498	20.7852	15.5155	12.6238
PA0017		-1.28836	conserved hypothetical protein	17.1705	18.0679	15.9575	12.5424
PA0018	fmt	-1.123	methionyl-tRNA formyltransferase	7.72581	8.11111	7.55132	8.35864
PA0019	def	-1.26735	polypeptide deformylase formylmethionine deformylase	115.661	115.575	98.7017	83.4398
PA0020	tsaP	-2.43811	T4P secretin-associated protein TsaP	461.169	528.414	230.789	170.801
PA0021		-2.05576	conserved hypothetical protein	3.81569	4.21599	2.92609	2.05637
PA0022		-1.20358	conserved hypothetical protein	59.2261	66.312	58.2321	45.0941
PA0023	qor	1.33203	quinone oxidoreductase NADPH:quinone reductase	26.1279	28.8433	38.5936	33.1807
PA0024	hemF	-1.44807	coproporphyrinogen III oxidase, aerobic	39.1729	41.3669	28.9914	24.9264
PA0025	aroE	-1.52602	shikimate dehydrogenase	29.0906	29.4291	21.9778	16.1384
PA0026	plcB	1.2025	phospholipase C, PlcB	54.8483	54.1252	68.7986	61.5485
PA0027		1.25905	hypothetical protein	36.6619	38.3645	52.2734	42.3928
PA0028		1.27793	hypothetical protein	33.2959	32.5852	43.1686	39.0955
PA0029		1.11191	probable sulfate transporter	6.19753	7.81177	10.4259	7.49343
PA0030	cosX	-1.2732	CosX	2.35361	2.40021	2.4286	2.33545
PA0031	betC	-1.24191	choline sulfatase	5.13684	5.30104	5.69911	4.44322
PA0032		-1.5227	probable transcriptional regulator	11.7989	12.2466	10.84	6.85276
PA0033	hptC	-1.08867	Histidine phosphotransfer protein HptC	14.0059	19.2417	17.6579	14.017
PA0034		-1.39383	probable two-component response regulator	8.09052	7.60714	8.34317	4.82851
PA0035	trpA	1.08092	tryptophan synthase alpha chain	23.3873	21.9855	28.1963	20.4842
PA0036	trpB	1.10437	tryptophan synthase beta chain	24.0588	24.4587	28.7696	23.5742
PA0037	trpI	-1.51111	transcriptional regulator TrpI	20.2919	19.5858	16.1732	11.3253
PA0038		3.14963	hypothetical protein	62.9263	60.1643	207.78	179.641
PA0039		-1.03647	hypothetical protein	1039.5	1080.74	1038.55	861.109
PA0040		-2.75751	conserved hypothetical protein	17.8882	21.8616	8.26397	6.87039
PA0041		-2.42893	probable hemagglutinin	18.5386	20.3456	9.16395	7.65729
PA0042		-1.605	hypothetical protein	49.5238	54.138	34.3404	28.892
PA0043		-1.68329	hypothetical protein	4.15582	4.97963	3.69948	3.09124
PA0044	exoT	1.16399	exoenzyme T	2170.24	2197.2	1975.79	1629.65
PA0045		-2.79213	hypothetical protein	149.968	164.753	59.0567	50.3765
PA0046		-3.27772	hypothetical protein	182.873	187.729	61.8692	51.0676
PA0047		-3.4049	hypothetical protein	122.671	121.532	38.1044	31.8543
PA0048		-2.87717	probable transcriptional regulator	54.7121	57.0457	19.6352	18.8736
PA0049		-1.27056	hypothetical protein	9.34645	9.24724	9.31635	7.32497
PA0050		-1.80593	hypothetical protein	44.0675	46.9111	23.5543	24.8339
PA0051	phzH	-1.04656	potential phenazine-modifying enzyme probable glutamine amidotransferase	4.6398	4.45762	5.43561	5.13116
PA0052		2.21803	hypothetical protein	7.42291	6.8929	18.2033	16.8938
PA0053		-1.48009	hypothetical protein (putative pseudogene)	41.2712	50.1998	31.1524	28.9004
PA0054		-1.25286	conserved hypothetical protein	23.0602	27.7109	19.6199	19.876
PA0055		1.23692	hypothetical protein	19.2258	20.4903	26.3795	22.5665
PA0056		-1.486	probable transcriptional regulator	5.60802	5.49199	4.87302	4.1556
PA0057		-1.46625	hypothetical protein	3.19248	2.67278	3.48734	1.78821
PA0058	dsbM	1.03812	DsbM	1.81779	2.0972	2.80105	2.36789
PA0059	osmC	13.1902	osmotically inducible protein OsmC	9.87895	11.007	156.885	137.417
PA0060		2.51438	conserved hypothetical protein	51.1155	60.8571	149.218	129.804
PA0061		3.97494	hypothetical protein	36.4406	38.8198	168.251	128.934
PA0062		8.66962	hypothetical protein	36.5063	42.8275	398.436	303.857
PA0063		-1.69067	hypothetical protein	18.9008	19.8337	13.3289	10.6844
PA0064		-1.50602	hypothetical protein	29.2443	28.2325	19.7492	17.8754
PA0065		-1.19214	hypothetical protein	29.2133	32.1902	28.303	21.8253
PA0066		-1.50131	conserved hypothetical protein	49.7768	56.6074	41.2438	29.2436
PA0067	prlC	1.09373	oligopeptidase A	54.5315	54.3123	63.6136	55.2632
PA0068		1.05095	hypothetical protein	64.4428	68.513	79.3539	59.4514
PA0069		-1.48813	conserved hypothetical protein	14.0083	15.0638	11.6545	9.41968
PA0070	tagQ1	-1.62972	TagQ1	495.172	527.924	330.84	288.083
PA0071	tagR1	-1.07723	TagR1	56.8802	65.1657	66.2335	46.9198
PA0072	tagS1	-2.45651	TagS1	21.4561	21.8213	9.64931	8.55038
PA0073	tagT1	-2.41702	TagT1	24.757	21.6699	10.6591	9.21767
PA0074	ppkA	-2.15886	serine/threonine protein kinase PpkA TagE1	28.4586	31.2625	14.323	13.2041
PA0075	pppA	-2.74665	PppA TagG1	46.0793	52.0383	20.3778	15.5268
PA0076	tagF1	-2.36108	TagF1	43.5676	43.5365	20.8915	15.844
PA0077	icmF1	-2.78917	IcmF1	50.9688	52.2665	19.6709	17.353
PA0078	tssL1	-2.75577	TssL1	37.1948	36.5741	13.9961	12.8783
PA0079	tssK1	-2.61836	TssK1	45.9323	43.6884	18.322	15.9509
PA0080	tssJ1	-2.60148	TssJ1	35.4939	35.729	15.7323	11.9959
PA0081	fha1	-2.00951	Fha1	49.2839	57.5556	29.65	22.5655
PA0082	tssA1	-2.7137	TssA1	82.6218	105.899	40.3274	28.4422
PA0083	tssB1	-2.87456	TssB1	189.758	208.187	76.5303	61.0349
PA0084	tssC1	-2.71056	TssC1	168.931	182.457	70.004	57.2255
PA0085	hcp1	-3.21858	Hcp1	693.224	736.081	250.285	213.322
PA0086	tagJ1	-3.57322	TagJ1	93.3221	100.629	29.9734	23.6789
PA0087	tssE1	-3.38499	TssE1	50.1041	51.1153	16.4562	13.7317
PA0088	tssF1	-3.35658	TssF1	33.1137	35.3525	11.8475	8.99694
PA0089	tssG1	-3.30982	TssG1	31.2308	34.7836	10.2449	9.87763
PA0090	clpV1	-2.94945	ClpV1	61.4127	65.652	22.7302	19.4487
PA0091	vgrG1	-2.88344	VgrG1 VgrG1a	53.2266	56.772	21.813	16.396
PA0092	tsi6	-1.89486	Tsi6	65.5417	80.8207	39.8413	36.1444
PA0093	tse6	-2.40679	Tse6	28.4126	32.9204	14.9602	10.8954
PA0094		-2.23873	hypothetical protein	28.5679	30.0536	17.23	9.73442
PA0095		-1.64386	conserved hypothetical protein	38.5205	42.2471	26.2509	21.7116
PA0096		-1.74552	hypothetical protein	21.7473	20.9242	13.3644	11.5815
PA0097		-2.23405	hypothetical protein	16.1487	17.6386	8.19069	7.76998
PA0098		-2.507	hypothetical protein	12.6081	13.4568	5.8803	5.57002
PA0099		-2.15835	hypothetical protein	24.4848	29.6255	13.6458	11.538
PA0100		-1.44269	hypothetical protein	67.0011	70.0017	49.5586	44.2086
PA0101		-1.51364	hypothetical protein	26.761	26.1261	17.7652	16.9324
PA0102		2.20846	probable carbonic anhydrase	251.705	266.276	634.915	520.54
PA0103		5.35617	probable sulfate transporter	19.5655	19.5533	113.457	100.184
PA0104		4.08712	hypothetical protein	15.8721	17.4665	72.9966	65.9505
PA0105	coxB	1.11076	cytochrome c oxidase, subunit II	11.4605	11.5515	15.5187	12.3777
PA0106	coxA	1.00563	cytochrome c oxidase, subunit I	4.55873	3.81026	5.94462	4.47289
PA0107		1.40221	conserved hypothetical protein	1.88925	2.59391	4.52848	3.44803
PA0108	coIII	1.32031	cytochrome c oxidase, subunit III	3.84846	3.46147	6.5198	5.31877
PA0109		1.18673	hypothetical protein	10.1709	11.302	14.7465	12.9904
PA0110		-1.04137	hypothetical protein	2.68666	2.74073	3.83884	2.86805
PA0111		2.07251	hypothetical protein	1.00608	1.34399	3.56564	2.67221
PA0112		1.11973	hypothetical protein	1.73562	1.19552	2.08941	2.123
PA0113		-1.24777	probable cytochrome c oxidase assembly factor	4.8384	5.86819	5.93502	4.40535
PA0114	senC	-1.01651	SenC	16.6695	23.3085	22.8637	16.837
PA0115		-1.12386	conserved hypothetical protein	30.3475	37.7062	35.4685	23.5488
PA0116		-1.4611	hypothetical protein	54.4011	58.1988	43.2709	33.5865
PA0117		-1.3221	probable short chain dehydrogenase	7.8841	8.21938	8.18808	5.86446
PA0118		-1.11262	hypothetical protein	10.3691	11.1829	11.2201	10.179
PA0119		-1.15432	probable dicarboxylate transporter	7.30664	7.92583	8.24472	6.84633
PA0120		1.0312	probable transcriptional regulator	9.32706	7.98561	10.7792	9.42337
PA0121		-1.06069	hypothetical protein	7.7669	8.04641	9.03716	7.86623
PA0122	rahU	-1.44603	rahU	64.8187	74.7879	51.214	44.4806
PA0123		-1.22556	probable transcriptional regulator	18.9259	21.7871	19.4532	14.5127
PA0124		-1.39331	hypothetical protein	35.8049	40.8403	30.3978	23.2457
PA0125		-1.57547	hypothetical protein	42.9223	47.4412	31.4951	24.4654
PA0126		-3.68782	hypothetical protein	33.9567	33.5203	10.118	8.65462
PA0127		-1.02619	hypothetical protein	15.8904	15.2994	17.8268	14.0596
PA0128		-1.64511	conserved hypothetical protein	82.6652	98.6368	62.4653	47.264
PA0129	bauD	-1.31144	Amino acid permease	6.5812	6.72999	6.4115	5.38889
PA0130	bauC	1.69136	3-Oxopropanoate dehydrogenase	16.5579	17.1886	31.5425	25.9177
PA0131	bauB	1.29737	BauB	10.3828	9.32186	14.181	13.8548
PA0132	bauA	2.17917	Beta-alanine:pyruvate transaminase omega-amino acid--pyruvate transaminase	9.05273	7.308	20.9909	17.8945
PA0133	bauR	1.77192	BauR	12.3526	11.1894	23.5647	20.225
PA0134		4.22573	probable guanine deaminase	8.75263	9.64911	46.7137	38.2808
PA0135		1.87989	hypothetical protein	1.92795	3.03542	6.04773	5.48656
PA0136		-1.30641	probable ATP-binding component of ABC transporter	1.40812	1.23755	1.4275	1.21734
PA0137		-1.11272	probable permease of ABC transporter	1.06105	1.24026	1.59412	1.14954
PA0138		-1.15668	probable permease of ABC transporter	3.4352	3.10597	3.77635	3.38203
PA0139	ahpC	1.14297	alkyl hydroperoxide reductase subunit C	396.539	410.196	488.672	427.23
PA0140	ahpF	-1.2801	alkyl hydroperoxide reductase subunit F	39.2065	44.0517	34.0759	29.0421
PA0141		-1.73476	conserved hypothetical protein	24.8073	27.0235	14.76	14.9338
PA0142		1.34043	hypothetical protein	5.06287	4.46729	7.87902	7.23841
PA0143	nuh	-1.05507	purine nucleosidase Nuh nucleoside hydrolase	44.8828	46.0031	46.0739	39.1307
PA0144		-1.35631	hypothetical protein	58.5924	61.1865	50.1058	37.7289
PA0145		-1.26529	hypothetical protein	17.6588	17.8425	15.9979	13.1013
PA0146		-1.34956	conserved hypothetical protein	3.50147	3.50815	3.92398	2.74407
PA0147		-1.00781	probable oxidoreductase	5.7667	5.41408	7.41018	5.66558
PA0148		-1.02824	adenine deaminase	16.2525	19.5157	20.5761	15.0705
PA0149		1.01109	probable sigma-70 factor, ECF subfamily	5.76116	5.77216	6.98689	6.63687
PA0150		-2.21294	anti-sigma factor probable transmembrane sensor	8.30497	9.10212	4.8215	4.33324
PA0151		1.57434	probable TonB-dependent receptor	1.43109	2.06926	3.98437	3.03495
PA0152	pcaQ	-1.4273	transcriptional regulator PcaQ	12.2882	13.0635	10.4613	8.90049
PA0153	pcaH	1.0175	protocatechuate 3,4-dioxygenase, beta subunit	2.10354	3.51258	4.55038	2.77096
PA0154	pcaG	-1.21524	protocatechuate 3,4-dioxygenase, alpha subunit	6.47242	7.31944	8.96129	4.43442
PA0155	pcaR	-1.80555	transcriptional regulator PcaR	7.99806	9.72716	6.35807	4.99257
PA0156	triA	1.10878	Resistance-Nodulation-Cell Division (RND) triclosan efflux membrane fusion protein, TriA probable RND efflux membrane fusion protein precursor; Resistance-Nodulation-Cell Division (RND) triclosan efflux membrane fusion protein, TriA efflux membrane fusion protein precursor)	35.5646	40.2934	47.9193	35.8033
PA0157	triB	1.00747	Resistance-Nodulation-Cell Division (RND) triclosan efflux membrane fusion protein, TriB probable RND efflux membrane fusion protein precursor; Resistance-Nodulation-Cell Division (RND) triclosan efflux membrane fusion protein, TriB efflux membrane fusion protein precursor)	26.5061	28.5548	29.2499	24.2928
PA0158	triC	1.02206	Resistance-Nodulation-Cell Division (RND) triclosan efflux transporter, TriC probable RND efflux transporter; Resistance-Nodulation-Cell Division (RND) triclosan efflux transporter, TriC efflux transporter)	34.528	36.9172	39.0201	32.8614
PA0159		-1.04377	probable transcriptional regulator	29.281	32.2374	31.641	25.453
PA0160		1.24273	hypothetical protein	12.3185	17.1533	20.9925	16.8556
PA0161		-2.20639	hypothetical protein	37.8192	48.8265	24.3469	14.9026
PA0162	opdC	-2.9674	histidine porin OpdC histidine porin OpdC	18.0937	17.7493	7.46328	5.42881
PA0163		-1.49678	probable transcriptional regulator	11.7769	13.3596	10.6858	7.85749
PA0164		-1.12141	probable gamma-glutamyltranspeptidase	5.06746	5.31775	5.88415	5.1619
PA0165		-2.60077	hypothetical protein	26.0289	28.1704	12.2791	9.04802
PA0166		-1.69707	probable transporter	2.01487	1.65922	1.5311	1.30222
PA0167		-1.1484	probable transcriptional regulator	37.3184	41.3623	38.546	28.917
PA0168		1.08021	conserved hypothetical protein	22.9984	25.9391	26.1993	24.8017
PA0169	siaD	-1.08743	SiaD	18.6493	21.2679	20.285	16.7925
PA0170		-1.14673	hypothetical protein	14.7795	17.2587	15.5492	13.572
PA0171		-1.16133	hypothetical protein	10.9423	14.6893	14.051	9.89783
PA0172	siaA	-1.31782	SiaA	6.5504	8.18409	6.93936	5.96842
PA0173		-1.20655	probable methylesterase response regulator for chemotaxis	1.36845	1.03756	1.19681	1.31843
PA0174		1.07714	conserved hypothetical protein	1.09484	1.5486	1.86072	1.75559
PA0175		-1.218	probable chemotaxis protein methyltransferase	1.84268	2.44621	2.12956	2.31835
PA0176	aer2	-1.14331	aerotaxis transducer Aer2 methyl-accepting chemotaxis protein	4.85431	4.57749	5.69806	4.43087
PA0177		-1.39541	probable purine-binding chemotaxis protein	4.87429	6.16454	6.18723	3.51867
PA0178		-1.35627	probable two-component sensor probable chemotaxis protein sensory transduction histidine kinase	3.80254	4.80278	4.41793	3.49904
PA0179		-1.18322	probable two-component response regulator probable chemotaxis response regulator	8.38231	9.78031	8.33846	8.78844
PA0180	cttP	-1.19103	chemotactic transducer for trichloroethylene [positive chemotaxis], CttP McpA	7.28354	8.98912	7.38443	7.98354
PA0181		-1.02105	probable transcriptional regulator	6.90946	9.96695	10.5347	8.24795
PA0182		-1.05954	probable short-chain dehydrogenase	5.31202	5.47718	7.27148	4.97461
PA0183	atsA	-1.12784	arylsulfatase	3.54356	2.97068	3.98381	3.41196
PA0184		-1.28855	probable ATP-binding component of ABC transporter	1.94172	2.08439	2.29745	1.74497
PA0185		-1.14021	probable permease of ABC transporter	1.22484	1.41967	1.8041	1.259
PA0186		-1.21002	probable binding protein component of ABC transporter	4.82689	3.81026	4.9022	3.98726
PA0187		1.31012	hypothetical protein	2.90307	2.05033	4.23505	3.89198
PA0188		1.3967	hypothetical protein	2.55374	2.42627	4.52876	4.1547
PA0189		-1.26083	probable porin	1.82885	2.23317	2.34475	1.79762
PA0190		-1.50986	probable acid phosphatase	3.20946	2.62606	2.72003	2.24331
PA0191		-1.20126	probable transcriptional regulator	5.07641	4.36556	5.18228	4.39095
PA0192		-1.20294	probable TonB-dependent receptor	1.34194	1.21333	1.72108	1.08096
PA0193		-1.19193	hypothetical protein	0.903128	1.24956	1.19284	1.12724
PA0194		-1.26313	hypothetical protein	1.12189	1.94543	1.79522	1.31196
PA0195	pntAA	-1.23879	putative NAD(P) transhydrogenase, subunit alpha part 1	10.3605	11.6343	10.7279	9.00347
PA0195.1	pntAB	-1.31834	putative NAD(P) transhydrogenase, subunit alpha part 2	8.29475	7.55507	8.56942	5.27069
PA0196	pntB	-1.22065	pyridine nucleotide transhydrogenase, beta subunit	7.13452	8.58318	7.90172	6.85685
PA0197	tonB2	-1.14498	TonB2	1.43301	1.14859	1.4905	1.40228
PA0198	exbB1	-1.40657	transport protein ExbB	2.58897	3.4045	2.86737	2.4882
PA0199	exbD1	-1.18086	transport protein ExbD	6.27921	6.96871	5.47051	7.29243
PA0200		1.36823	hypothetical protein	70.0115	39.4566	66.794	82.0056
PA0201		-1.02696	hypothetical protein	28.6922	19.8554	23.1343	23.1564
PA0202		-1.18651	probable amidase	4.87429	4.24312	5.10985	4.32853
PA0203		-1.01628	probable binding protein component of ABC transporter	1.27572	1.80446	2.08141	1.73092
PA0204		-1.42855	probable permease of ABC transporter	1.91775	1.82534	1.71765	1.6588
PA0205		-1.32159	probable permease of ABC transporter	5.35503	5.23851	5.11667	4.50927
PA0206		-1.56458	probable ATP-binding component of ABC transporter	3.73342	3.88038	3.42753	2.78025
PA0207		-1.28215	probable transcriptional regulator	7.51495	6.91999	6.77726	6.10286
PA0208	mdcA	-1.24472	malonate decarboxylase alpha subunit	7.79022	8.7632	8.84133	6.35807
PA0209		-1.22867	conserved hypothetical protein	0.968661	0.926396	0.915929	1.06176
PA0210	mdcC	-1.81062	malonate decarboxylase delta subunit	0.517793	1.81574	0.448805	1.08576
PA0211	mdcD	-1.30719	malonate decarboxylase beta subunit	1.57316	2.02649	1.92197	1.60225
PA0212	mdcE	1.02493	malonate decarboxylase gamma subunit	1.63615	1.34999	2.0021	1.96769
PA0213		-1.71563	hypothetical protein	1.9053	1.29134	1.29525	1.17507
PA0214		-1.55939	probable acyl transferase	3.62122	4.42049	4.185	2.4002
PA0215		-1.73711	malonate transporter MadL	5.36971	6.24459	3.76775	4.22241
PA0216		3.65837	malonate transporter MadM	5.27946	5.5947	25.1683	19.4266
PA0217		-1.12858	probable transcriptional regulator	9.06138	8.40928	10.4721	7.2676
PA0218		-1.32772	probable transcriptional regulator	5.65019	5.66097	5.70143	4.55348
PA0219		-1.54072	probable aldehyde dehydrogenase	1.38043	2.03546	1.62545	1.22886
PA0220		-1.31896	amino acid APC family transporter	2.73521	3.01176	3.19234	2.44183
PA0221		-1.38869	probable aminotransferase	2.10599	1.63174	2.17425	1.35426
PA0222		-1.04865	hypothetical protein	0.696747	0.955264	1.0595	0.961192
PA0223		-1.55791	probable dihydrodipicolinate synthetase	5.32764	5.9554	4.42699	4.24703
PA0224		-1.22609	probable aldolase	3.91817	3.6275	5.04404	2.96401
PA0225		-1.08502	probable transcriptional regulator	23.7322	24.5701	23.1052	20.5088
PA0226		-1.08204	probable CoA transferase, subunit A	3.05389	3.74473	4.42484	3.48858
PA0227		-1.44288	probable CoA transferase, subunit B	2.52945	3.22996	2.92325	2.184
PA0228	pcaF	-1.03932	beta-ketoadipyl CoA thiolase PcaF	3.47772	2.48422	3.53536	3.64622
PA0229	pcaT	3.71491	dicarboxylic acid transporter PcaT alpha-ketoglutarate permease	3.37821	3.62428	16.4804	14.2616
PA0230	pcaB	2.17569	3-carboxy-cis,cis-muconate cycloisomerase	5.99402	5.58254	15.5456	13.159
PA0231	pcaD	2.58835	beta-ketoadipate enol-lactone hydrolase	4.75625	5.74787	16.5469	14.6516
PA0232	pcaC	3.21602	gamma-carboxymuconolactone decarboxylase	8.01807	7.25907	31.1484	22.3837
PA0233		1.22189	probable transcriptional regulator	7.37938	7.6826	11.6727	9.33617
PA0234		-1.78437	hypothetical protein	4.88924	7.04461	4.73559	3.3686
PA0235	pcaK	-1.36422	4-hydroxybenzoate transporter PcaK	1.03789	1.67535	1.19948	1.29977
PA0236		-1.66809	probable transcriptional regulator	16.9279	19.9033	13.4642	9.86582
PA0237		-1.66216	probable oxidoreductase	2.08308	1.90071	1.84853	1.287
PA0238		-1.51708	hypothetical protein	2.56993	2.57484	2.47503	1.89609
PA0239		-1.61812	hypothetical protein	4.59475	5.26749	3.67622	3.75199
PA0240		-1.53186	probable porin	4.14112	4.30269	3.68687	3.21612
PA0241		-1.63888	probable major facilitator superfamily (MFS) transporter probable MFS transporter	1.1129	1.55517	1.21848	0.890472
PA0242		-1.47212	hypothetical protein	1.87547	2.14457	1.60203	1.85947
PA0243		-1.6213	probable transcriptional regulator	23.9741	27.3931	17.979	13.8155
PA0244		-1.00152	hypothetical protein	2.72523	2.68492	3.67443	3.19062
PA0245	aroQ2	1.28353	3-dehydroquinate dehydratase dehydroquinase	4.95205	3.74289	7.02827	6.37612
PA0246		2.50387	probable major facilitator superfamily (MFS) transporter probable MFS transporter	7.89068	8.03492	23.1555	20.0606
PA0247	pobA	-1.68081	p-hydroxybenzoate hydroxylase	3.30994	2.98792	2.80266	2.02721
PA0248		-1.21244	probable transcriptional regulator	15.2292	16.0661	15.0637	12.1162
PA0249		-1.24708	probable acetyltransferase	18.505	20.5424	18.4743	13.7542
PA0250		1.12068	conserved hypothetical protein	27.5859	24.8657	32.4997	25.0848
PA0251		1.16651	hypothetical protein	2.35911	3.99995	5.66249	3.74182
PA0252		-1.44028	hypothetical protein	6.33757	7.97086	6.70091	4.94813
PA0253	hudR	-1.80484	HudR	24.587	29.936	17.971	12.5477
PA0254	hudA	-1.27103	HudA	7.89192	8.87252	8.00685	7.01813
PA0255		-1.22248	conserved hypothetical protein	35.8951	41.344	35.6692	25.8995
PA0256		-1.2967	hypothetical protein	8.36627	8.50735	9.47638	5.62955
PA0257		-1.59378	hypothetical protein	10.199	12.9204	8.6701	7.2487
PA0258		-1.48633	hypothetical protein	34.2412	36.3984	26.3009	20.1391
PA0259	tli3	-1.34552	Tli3	39.3458	40.9579	32.2219	25.9872
PA0260	tle3	-1.54623	Tle3	20.672	23.5695	16.4833	12.7013
PA0261		-2.68928	hypothetical protein	20.0411	20.8606	10.7245	5.64138
PA0262	vgrG2b	-2.71199	VgrG2b	13.186	15.7033	6.17474	5.37559
PA0263	hcpC	1.15714	secreted protein Hcp	3.89093	4.19823	5.79382	5.64847
PA0263.1		-2.03253	tRNA-Arg	56.4865	105.104	40.8005	36.4858
PA0264		-1.09207	hypothetical protein	24.0271	28.365	26.7992	20.1139
PA0265	gabD	1.38143	succinate-semialdehyde dehydrogenase	50.7095	51.637	78.6645	63.3455
PA0266	gabT	1.35281	4-aminobutyrate aminotransferase gabA transaminase	62.2383	63.8454	88.745	80.9872
PA0267		-1.89079	hypothetical protein	23.7861	24.0261	13.4268	12.147
PA0268		-1.59262	probable transcriptional regulator	7.72867	8.34538	6.37543	5.26847
PA0269		1.04767	conserved hypothetical protein	12.3242	15.1015	18.444	12.3636
PA0270		1.27132	hypothetical protein	13.7063	18.5007	21.2302	20.1584
PA0271		1.28547	hypothetical protein	17.9865	18.9765	24.8811	22.4296
PA0272		-1.0397	probable transcriptional regulator	8.90738	8.92438	9.8131	9.42623
PA0273		-1.5044	probable major facilitator superfamily (MFS) transporter probable MFS transporter	0.799064	0.89666	0.960406	0.536179
PA0274		-1.01026	hypothetical protein	1.15849	1.21116	1.74632	1.32024
PA0275		-1.02281	probable transcriptional regulator	10.1185	10.1378	11.7591	10.3124
PA0276		-1.1521	hypothetical protein	2.40834	2.56375	2.69631	2.76175
PA0277		-5.84097	conserved hypothetical protein	31.569	35.2177	5.79485	5.90088
PA0278		-1.50547	hypothetical protein	2.63023	2.8936	1.84767	2.70359
PA0279		-1.27222	probable transcriptional regulator	12.3337	14.5281	11.4288	11.0091
PA0280	cysA	-1.1717	sulfate transport protein CysA	39.7367	40.5593	35.9044	31.2979
PA0281	cysW	-1.14592	sulfate transport protein CysW	27.4073	27.0571	25.1228	21.1536
PA0282	cysT	-1.17959	sulfate transport protein CysT	13.2768	14.5848	14.5218	10.7383
PA0283	sbp	-1.10476	sulfate-binding protein precursor sulfate starvation-induced protein 2	29.0384	28.977	29.7406	21.6011
PA0284		-1.21538	hypothetical protein	72.7882	64.4225	62.5384	50.5057
PA0285		-1.38747	conserved hypothetical protein	14.799	14.0432	12.3849	10.0051
PA0286	desA	1.03487	delta-9 fatty acid desaturase, DesA delta-9 fatty acid desaturase, DesA	79.8759	89.0377	95.3568	80.4652
PA0287	gpuP	-1.00796	3-guanidinopropionate transport protein	1.37294	1.57207	1.97526	1.70385
PA0288	gpuA	-1.6416	3-guanidinopropionase proclavaminic acid amidino hydrolase, PAH; proclavaminate amidino hydrolase; AUH; agmatine ureohydrolase	2.39419	3.08992	2.81383	1.57418
PA0289	gpuR	1.12341	transcriptional activator GpuR	8.62989	9.37363	13.329	9.63994
PA0290		2.9898	hypothetical protein	32.7217	38.4683	114.325	97.35
PA0291	oprE	-2.78215	Anaerobically-induced outer membrane porin OprE precursor Porin E1	264.597	274.33	102.255	90.7648
PA0292	aguA	-1.28019	agmatine deiminase agmatine iminohydrolase	42.8688	45.3407	36.1233	31.0796
PA0293	aguB	-1.39381	N-carbamoylputrescine amidohydrolase N-carbamoylputrescine amidase	10.6033	10.4022	9.08843	7.78191
PA0294	aguR	-1.19073	transcriptional regulator AguR	11.9536	10.2237	10.9843	9.65937
PA0295		-1.36585	probable periplasmic polyamine binding protein	21.3919	22.4586	17.7916	14.7222
PA0296	spuI	-1.28757	Glutamylpolyamine synthetase pauA1	41.1753	48.544	38.3293	30.2783
PA0296.1	P1	-1.29178	P1	53.2896	52.0943	39.3951	40.9423
PA0297	spuA	-1.37163	probable glutamine amidotransferase pauD1	30.1187	32.398	25.0926	19.5199
PA0298	spuB	1.03522	Glutamylpolyamine synthetase pauA2	33.8623	39.109	42.1064	32.5069
PA0299	spuC	1.05078	Polyamine:pyruvate transaminase spuC	99.0832	103.586	118.437	96.5485
PA0300	spuD	1.07851	polyamine transport protein	137.468	142.876	162.895	132.253
PA0301	spuE	1.0235	polyamine transport protein	44.4581	48.4055	52.3197	42.3106
PA0302	spuF	-1.03723	polyamine transport protein PotG	50.9388	60.7042	57.8978	48.8945
PA0303	spuG	-1.10911	polyamine transport protein PotH	50.8107	53.6868	51.8009	42.5626
PA0304	spuH	-1.02912	polyamine transport protein PotI	59.5462	55.9926	60.0986	50.9653
PA0305	hacB	-1.29745	acylhomoserine lactone acylase B	6.99281	6.69659	6.95385	5.31969
PA0306		-1.19787	probable transcriptional regulator	9.6994	10.2722	10.2292	8.54535
PA0306.1		1.20528	Uncharacterized protein Uncharacterized protein	20.1769	24.1124	28.0942	24.2767
PA0307		-1.39765	hypothetical protein	15.2292	15.6397	12.9801	10.5782
PA0308		1.21899	hypothetical protein	23.7956	26.168	33.5284	26.0264
PA0309		2.7237	hypothetical protein	32.0269	33.5348	98.463	78.6204
PA0310		1.4651	hypothetical protein	16.0005	20.5954	29.2783	24.1151
PA0311		-1.98923	hypothetical protein	4.05838	4.48676	3.15377	2.34759
PA0312		1.03703	conserved hypothetical protein	44.5616	44.0964	50.5926	40.4693
PA0313		1.11863	L-cysteine transporter of ABC system YecS	26.8423	32.1712	35.9433	28.0841
PA0314		1.37848	L-cysteine transporter of ABC system FliY	41.5544	47.3868	66.1274	56.242
PA0315		4.39698	hypothetical protein	240.632	268.985	1205.83	990.665
PA0316	serA	1.07134	D-3-phosphoglycerate dehydrogenase	126.291	131.593	148.58	119.368
PA0317		-1.27256	hypothetical protein	95.0123	105.235	90.2114	69.1152
PA0318		1.13575	conserved hypothetical protein	38.3097	41.7713	48.6542	41.7554
PA0319		1.00153	hypothetical protein	31.4991	34.2317	35.4964	28.2545
PA0320	ygiW	-1.0476	YgiW	7.96605	9.31147	10.7406	8.12002
PA0321		-1.00477	probable acetylpolyamine aminohydrolase	2.88914	2.89465	4.16283	3.14714
PA0322		1.72625	probable transporter	1.92085	2.20343	5.27627	3.82352
PA0323		1.04518	probable binding protein component of ABC transporter	1.85989	1.86344	3.1382	1.911
PA0324		-1.20603	probable permease of ABC transporter	3.19929	3.05746	3.52673	3.09628
PA0325		-1.11572	probable permease of ABC transporter	4.4263	5.35517	5.88755	4.7721
PA0326		-1.44741	probable ATP-binding component of ABC transporter	0.961616	1.37107	0.76938	1.27965
PA0327		-1.42879	hypothetical protein	12.6232	13.4932	10.6394	9.23066
PA0328	aaaA	-1.40199	arginine-specific autotransporter of Pseudomonas aeruginosa, AaaA	28.3468	29.4817	22.9712	17.7819
PA0329		6.14913	conserved hypothetical protein	162.102	184.378	1133.74	947.841
PA0330	rpiA	-1.3638	ribose 5-phosphate isomerase phosphoriboisomerase; ribose 5-phosphate epimerase	58.5985	64.095	47.2848	41.8067
PA0331	ilvA1	-1.30014	threonine dehydratase, biosynthetic threonine deaminase	50.1901	55.2169	44.6139	35.986
PA0332		4.10164	hypothetical protein	34.9345	37.7447	164.658	129.63
PA0333		2.98264	hypothetical protein	22.684	22.5132	73.2837	60.626
PA0334		1.57862	probable major facilitator superfamily (MFS) transporter probable MFS transporter	12.0045	12.1531	22.4221	18.0741
PA0335		-1.03147	hypothetical protein	19.061	18.7404	20.656	16.6849
PA0336	ygdP	-1.46979	Nudix hydrolase YgdP dinucleoside oligophosphate pyrophosphatase	264.075	309.567	221.504	167.53
PA0337	ptsP	-1.17692	phosphoenolpyruvate-protein phosphotransferase PtsP phosphotransferase system enzyme I	103.712	111.777	105.135	78.8249
PA0338		-1.1198	hypothetical protein	26.0957	30.3081	28.968	20.16
PA0339		1.0328	hypothetical protein	12.7394	14.0503	15.1976	14.0567
PA0340		-1.38135	conserved hypothetical protein	18.6444	20.8577	16.3557	13.0656
PA0341	lgt	-1.09644	prolipoprotein diacylglyceryl transferase	52.2642	51.3924	54.4617	40.6652
PA0342	thyA	-1.19721	thymidylate synthase	59.0577	63.6731	58.881	43.328
PA0343		-1.07428	hypothetical protein	33.1407	37.1046	36.838	27.1441
PA0344		2.27159	hypothetical protein	7.45735	9.05048	20.2288	20.181
PA0345		1.89383	hypothetical protein	6.8927	8.05684	17.065	14.3946
PA0346		1.72224	hypothetical protein	76.1712	77.7101	146.634	119.344
PA0347	glpQ	1.74386	glycerophosphoryl diester phosphodiesterase, periplasmic glycerophosphodiester phosphodiesterase	26.0245	25.5676	50.4906	38.8075
PA0348		-1.32831	hypothetical protein	6.41922	6.32487	5.94308	5.35444
PA0349		-1.19371	hypothetical protein	3.13362	2.46683	3.10413	2.85521
PA0350	folA	-1.43937	dihydrofolate reductase	49.2516	51.1875	38.4184	30.6776
PA0351		-1.28867	conserved hypothetical protein	34.82	37.2669	30.1097	24.3094
PA0352		-1.70981	probable transporter	32.7544	37.0558	22.1812	18.0079
PA0353	ilvD	1.11269	dihydroxy-acid dehydratase	26.9455	26.0026	30.4817	26.7677
PA0354		-1.08827	conserved hypothetical protein	40.3269	43.9794	41.9935	34.6954
PA0355	pfpI	11.0722	protease PfpI	8.19839	9.43894	117.604	97.5678
PA0356		-1.43812	hypothetical protein	25.8897	30.7968	20.781	17.9151
PA0357	mutY	-1.20734	formamidopyrimidine-DNA glycosylase	54.8842	57.1426	52.4986	40.7161
PA0358		-1.4936	hypothetical protein	23.6092	25.8719	18.5258	14.7675
PA0359		-2.34171	hypothetical protein	95.0038	94.0574	42.4088	38.4737
PA0360		-1.76482	hypothetical protein	40.487	45.8467	27.192	20.7912
PA0361		-1.40524	probable gamma-glutamyltranspeptidase precursor	18.5886	19.6563	15.0896	12.8911
PA0362	fdx1	-1.4573	ferredoxin [4Fe-4S]	96.3157	103.448	75.8694	62.2051
PA0363	coaD	-1.3041	phosphopantetheine adenylyltransferase PPAT	100.161	115.915	93.9686	72.5255
PA0364		1.36298	probable oxidoreductase	7.25105	8.31318	12.4856	11.3015
PA0365		1.03545	hypothetical protein	7.21515	6.87457	10.4639	6.52644
PA0366		1.47737	probable aldehyde dehydrogenase	7.62578	9.19016	15.7129	12.064
PA0367		1.13331	probable transcriptional regulator	25.7099	25.9391	32.4137	24.7564
PA0368		2.03702	conserved hypothetical protein	15.666	15.9685	37.1533	28.6521
PA0369		2.89788	Uncharacterized protein hypothetical protein (putative pseudogene)	21.0862	21.0449	64.5451	57.5317
PA0370		3.08295	conserved hypothetical protein	33.1752	37.8658	117.276	99.3008
PA0371		3.58575	hypothetical protein	30.2481	30.8811	115.791	101.024
PA0372		4.35884	probable zinc protease	18.2505	20.1779	94.5765	75.9276
PA0373	ftsY	-1.11408	signal recognition particle receptor FtsY cell division protein FtsY	57.2014	58.7042	56.3959	46.9663
PA0374	ftsE	-1.071	cell division protein FtsE	58.4829	62.7633	61.9778	49.9257
PA0375	ftsX	-1.07556	cell division protein FtsX	74.9722	76.2733	77.784	63.6997
PA0376	rpoH	1.24495	sigma factor RpoH heat-shock sigma factor	686.53	746.955	1037.08	799.226
PA0377		1.34054	hypothetical protein	34.605	36.212	51.1756	42.9333
PA0378		-1.31921	probable transglycosylase monofunctional biosynthetic peptidoglycan transglycosylase	23.1309	26.2049	19.0681	17.9662
PA0379		-1.18755	conserved hypothetical protein	30.7183	30.7769	26.7146	23.1586
PA0380		-1.44435	conserved hypothetical protein	46.756	57.879	43.0942	29.1697
PA0381	thiG	-1.23285	thiamine biosynthesis protein, thiazole moiety	73.8245	83.6682	71.7076	56.4311
PA0382	micA	-1.44173	DNA mismatch repair protein MicA	65.9955	71.7957	51.3588	43.5032
PA0383		-1.30771	conserved hypothetical protein	9.08156	11.352	9.96234	7.49635
PA0384		-1.08425	hypothetical protein	7.97763	7.38962	9.74151	6.6282
PA0385		-1.21441	hypothetical protein	10.6675	11.1682	10.112	9.67635
PA0386		1.17731	probable oxidase	8.30487	10.8809	13.2504	11.5979
PA0387		-1.40091	conserved hypothetical protein	99.7014	102.774	77.5209	67.0376
PA0388		-1.31292	hypothetical protein	87.2852	89.1193	74.1597	60.1047
PA0389		-1.2173	hypothetical protein	49.8407	48.4948	42.7124	36.9133
PA0390	metX	-1.2405	homoserine O-acetyltransferase	42.0026	50.9566	42.794	31.6442
PA0391		-2.06161	hypothetical protein	119.306	126.077	64.3561	52.7778
PA0392		1.58513	conserved hypothetical protein	46.1568	48.734	85.2276	65.5296
PA0393	proC	1.64416	pyrroline-5-carboxylate reductase delta-1-pyrroline-5-carboxylate reductase	47.2912	46.6241	81.2981	72.2686
PA0394		-1.06214	conserved hypothetical protein	53.6286	67.9918	64.8274	48.824
PA0395	pilT	-2.00791	twitching motility protein PilT type 4 fimbrial biogenesis protein PilT	153.162	181.348	95.2247	69.1977
PA0396	pilU	-2.5103	twitching motility protein PilU type 4 fimbrial biogenesis protein PilU	157.4	172.871	69.3324	58.9302
PA0397		-1.83459	probable cation efflux system protein	24.1205	26.9334	15.8578	12.3053
PA0398		1.26041	hypothetical protein	46.4096	55.8171	70.1466	57.7062
PA0399		1.29762	cystathionine beta-synthase methylcysteine synthase; beta-thionase; serine sulfhydrase	50.1966	48.7349	68.954	58.1701
PA0400		1.38946	probable cystathionine gamma-lyase cystathionase; gamma-cystathionase; cysteine desulfhydrase; cystine desulfhydrase; homoserine dehydratase; homoserine deaminase	45.9787	45.1471	68.6653	57.0369
PA0401		-1.24808	noncatalytic dihydroorotase-like protein	47.3219	49.064	41.8814	35.0184
PA0402	pyrB	-1.39149	aspartate carbamoyltransferase aspartate transcarbamoylase	49.8473	52.7686	40.1915	33.1806
PA0403	pyrR	-1.0944	transcriptional regulator PyrR uracil phosphoribosyltransferase PyrR	28.3121	28.0628	25.0211	24.4455
PA0404		-1.20537	conserved hypothetical protein	24.1934	24.2396	20.6347	19.0944
PA0405	algH	-1.28719	AlgH	47.419	46.4173	41.731	30.8585
PA0406	tonB3	-1.59209	TonB3	36.1242	37.4901	25.2453	20.1036
PA0407	gshB	-2.08803	glutathione synthetase GSH-II	176.465	213.753	104.016	82.4991
PA0408	pilG	-2.52681	twitching motility protein PilG type 4 fimbrial biogenesis protein PilG	663.137	823.947	349.694	246.093
PA0409	pilH	-2.49293	twitching motility protein PilH type 4 fimbrial biogenesis protein PilH	467.287	590.327	239.24	181.999
PA0410	pilI	-2.76257	twitching motility protein PilI type 4 fimbrial biogenesis protein PilI	248.772	286.924	108.649	84.9958
PA0411	pilJ	-3.10585	twitching motility protein PilJ type 4 fimbrial biogenesis protein PilJ	233.765	260.435	88.9506	70.9203
PA0412	pilK	-2.73315	methyltransferase PilK type 4 fimbrial biogenesis protein PilK	110.962	130.45	48.5181	38.4851
PA0413	chpA	-2.54021	component of chemotactic signal transduction system ChpA	95.105	99.2409	42.7148	34.2511
PA0414	chpB	-2.51417	probable methylesterase	45.909	50.0308	21.3965	16.6889
PA0415	chpC	-1.84109	probable chemotaxis protein	40.9792	38.0645	23.9009	18.7117
PA0416	chpD	-1.70777	probable transcriptional regulator	16.3642	16.0529	10.6133	9.52603
PA0417	chpE	-1.27532	probable chemotaxis protein	8.24916	7.88345	8.14009	6.32031
PA0418		-1.34663	hypothetical protein	7.92597	8.35326	7.44839	6.41221
PA0419		-1.51703	conserved hypothetical protein	37.062	37.8323	28.1822	20.5551
PA0420	bioA	-1.18497	adenosylmethionine-8-amino-7-oxononanoate aminotransferase 7,8-diamino-pelargonic acid aminotransferase DAPA aminotransferase	38.6685	39.2135	35.6423	28.6521
PA0421		-1.07582	hypothetical protein	80.3257	86.5593	87.654	68.4336
PA0422		-1.16647	conserved hypothetical protein	75.8295	89.4898	84.5643	59.2883
PA0423	pasP	-1.03001	PasP PasP	602.474	659.893	671.883	561.118
PA0424	mexR	1.32423	multidrug resistance operon repressor MexR	39.6217	47.146	66.7143	48.0523
PA0425	mexA	1.23426	Resistance-Nodulation-Cell Division (RND) multidrug efflux membrane fusion protein MexA precursor RND multidrug efflux membrane fusion protein MexA precursor	40.52	36.8821	50.9191	43.685
PA0426	mexB	1.79769e+308	Resistance-Nodulation-Cell Division (RND) multidrug efflux transporter MexB RND multidrug efflux transporter MexB	0	0	0	0.0129628
PA0427	oprM	1.18372	Major intrinsic multiple antibiotic resistance efflux outer membrane protein OprM precursor	54.1765	51.5846	67.4747	57.2203
PA0428		1.23301	probable ATP-dependent RNA helicase	88.7935	87.7471	117.391	101.578
PA0429		-1.2706	hypothetical protein	56.3118	61.5054	51.9206	40.526
PA0430	metF	-1.49804	5,10-methylenetetrahydrofolate reductase	62.322	63.2432	47.8109	35.7723
PA0431		-1.42247	hypothetical protein	75.2899	82.5844	60.8919	49.9597
PA0432	sahH	-1.34972	S-adenosyl-L-homocysteine hydrolase adenosylhomocysteinase (adohcyase)	200.094	219.047	167.427	138.897
PA0433		-1.5543	hypothetical protein	7.32053	10.1073	7.53167	5.33521
PA0434		-1.3144	hypothetical protein	2.26667	2.44842	2.43538	2.1537
PA0435		-1.17693	hypothetical protein	1.20783	1.47321	1.45657	1.48659
PA0436		-1.3149	probable transcriptional regulator	28.5787	31.0141	24.6445	19.7352
PA0437	codA	-1.65249	cytosine deaminase	32.24	33.4333	20.4997	18.3734
PA0438	codB	-1.83183	cytosine permease	12.0446	13.0628	8.10791	6.96502
PA0439		-1.76746	probable oxidoreductase	1.88399	1.70492	1.47495	1.17879
PA0440		-1.78645	probable oxidoreductase	3.09427	3.1855	2.6574	1.87508
PA0441	dht	-1.11904	dihydropyrimidinase D-hydantoinase, 5,6-dihydropyrimidine amidohydrolase; (DHPase)	2.31928	2.10755	2.8362	2.262
PA0442		-2.12674	hypothetical protein	0.995756	0.665105	0.383594	0.696001
PA0443		-1.56109	probable transporter	1.09393	1.01773	1.05353	0.737313
PA0444		-1.26316	N-carbamoyl-beta-alanine amidohydrolase hydantoinase	3.72013	4.5454	4.2993	3.83695
PA0445		-1.21933	probable transposase	9.24085	10.674	10.6354	7.84695
PA0446		1.17386	conserved hypothetical protein	15.7369	15.4808	20.4969	17.2977
PA0447	gcdH	1.66142	glutaryl-CoA dehydrogenase	30.1608	31.5351	53.4997	47.3299
PA0448		-1.5709	probable transcriptional regulator	26.7441	28.2505	19.9469	14.9158
PA0449		-1.08648	hypothetical protein	79.5388	85.7431	81.7823	70.4991
PA0450		-1.56627	probable phosphate transporter	5.16836	5.63372	4.78394	3.6376
PA0451		-1.29553	conserved hypothetical protein	3.26536	3.33002	3.26833	3.14847
PA0452		1.04142	probable stomatin-like protein Band 7-like protein	1.70969	2.00661	2.59686	2.30468
PA0453		-1.14241	hypothetical protein	8.68742	9.22279	9.77398	8.02257
PA0454		-1.14491	conserved hypothetical protein	5.99624	6.76749	7.05207	5.87998
PA0455	dbpA	-1.21345	RNA helicase DbpA	14.2703	14.0998	13.9498	11.0291
PA0456		1.39579	probable cold-shock protein	2560.49	3063.78	2967.67	2471.85
PA0457		-1.2311	hypothetical protein	11.0216	11.1909	11.3697	8.6861
PA0457.1		1.1678	hypothetical membrane protein	6.93843	10.6869	11.4894	11.1833
PA0458		-1.27273	probable major facilitator superfamily (MFS) transporter probable MFS transporter	10.2096	10.0935	9.35793	8.5464
PA0459		1.17479	probable ClpA/B protease ATP binding subunit	5.03495	4.57211	7.84047	5.77329
PA0460		5.06518	hypothetical protein	149.369	159.263	836.607	707.644
PA0461		1.39727	conserved hypothetical protein	54.1846	61.912	94.9668	68.3186
PA0462		7.39079	hypothetical protein	23.3007	23.014	179.84	161.074
PA0463	creB	1.64268	two-component response regulator CreB	19.9238	20.9204	37.1402	29.8585
PA0464	creC	-1.00848	two-component sensor CreC	12.2363	14.8808	16.1885	12.4863
PA0465	creD	-1.51521	inner membrane protein CreD	2.74328	2.94892	2.47685	2.3369
PA0466		-1.45253	hypothetical protein	2.307	2.18299	1.77745	2.15002
PA0467		-1.0922	conserved hypothetical protein	12.1944	11.3405	12.1416	11.3428
PA0468		2.08943	hypothetical protein	13.1082	14.6061	30.8642	28.1716
PA0469		2.09943	hypothetical protein	32.5884	33.4669	74.0162	62.8299
PA0470	fiuA	1.46291	Ferrichrome receptor FiuA Ferrichrome receptor FiuA	3.44981	4.10245	7.95516	5.62825
PA0471	fiuR	1.66745	FiuR	3.35607	4.04297	8.26503	6.74412
PA0472	fiuI	1.87582	FiuI	4.93849	8.24653	15.9979	12.0815
PA0473		1.67243	probable glutathione S-transferase	13.8769	16.8085	26.9283	24.8097
PA0474		-1.10034	hypothetical protein	1.05476	0.960707	1.66224	0.804268
PA0475		1.04636	probable transcriptional regulator	8.31195	8.60085	11.8894	8.42894
PA0476		-1.36024	probable permease	3.61826	3.69272	3.76601	3.06313
PA0477		-1.30857	probable transcriptional regulator	6.07444	4.65896	5.61612	4.34832
PA0478		-1.07673	probable N-acetyltransferase	8.54847	9.05421	10.538	8.10907
PA0479		1.0223	probable transcriptional regulator	4.45106	4.5823	5.75754	5.48019
PA0480		1.0232	probable hydrolase	1.99526	1.85279	2.75582	2.29602
PA0481		-1.45794	hypothetical protein	16.4434	18.8409	14.758	10.6375
PA0482	glcB	1.20842	malate synthase G	75.565	82.587	105.772	88.1247
PA0483		1.57141	probable acetyltransferase	13.6446	14.5469	26.989	19.1659
PA0484		1.17162	conserved hypothetical protein	7.60133	7.61584	12.1769	8.36415
PA0485		-1.49273	conserved hypothetical protein	17.7071	20.6472	14.8601	11.711
PA0486		1.17541	conserved hypothetical protein	9.04147	8.30051	12.3364	10.5235
PA0487		1.04795	probable molybdenum transport regulator	9.26093	9.12482	11.8262	9.92421
PA0488		-1.18429	conserved hypothetical protein	9.07348	13.212	10.6259	9.89363
PA0489		3.45199	probable phosphoribosyl transferase	3.31644	3.96589	15.3929	14.245
PA0490		7.24581	hypothetical protein	22.7195	23.4246	172.042	157.879
PA0491		-1.38554	probable transcriptional regulator	4.0217	4.78488	4.5994	3.38203
PA0492		-1.12759	conserved hypothetical protein	3.88857	4.86999	5.61746	4.07697
PA0493		-1.33116	probable biotin-requiring enzyme	6.5504	6.5629	5.76778	5.72314
PA0494		-1.03737	probable acyl-CoA carboxylase subunit	2.84843	3.75806	4.26968	3.66652
PA0495		-1.17949	hypothetical protein	8.26172	8.36602	9.08843	7.04078
PA0496		1.22348	conserved hypothetical protein	5.08263	4.97298	8.16844	6.49459
PA0497		1.45666	hypothetical protein	3.72067	5.00919	9.00298	6.29839
PA0498		-1.03921	hypothetical protein	15.9114	17.0611	19.279	13.774
PA0499		-1.04061	probable pili assembly chaperone	4.81282	6.26307	7.09649	5.51001
PA0500	bioB	-1.06174	biotin synthase biotin synthetase	83.4263	88.2517	90.9477	71.5511
PA0501	bioF	1.05271	8-amino-7-oxononanoate synthase 7-keto-8-amino-pelargonic acid synthetase; 7-KAP synthetase, L-alanine--pimelyl coA ligase	36.0652	38.4247	43.9129	34.3352
PA0502		-1.03427	probable biotin biosynthesis protein bioH	46.9989	46.8733	50.4052	39.815
PA0503		-1.00307	probable biotin synthesis protein BioC	23.9126	25.8448	27.0915	21.6165
PA0504	bioD	1.00959	dethiobiotin synthase DTBS; DTB synthetase; dethiobiotin synthetase	17.0148	18.8596	21.297	15.7649
PA0505		-1.3369	hypothetical protein	48.417	38.0664	34.389	29.2592
PA0506		-1.08255	probable acyl-CoA dehydrogenase	49.7365	52.3521	52.2115	42.2717
PA0507		1.15058	probable acyl-CoA dehydrogenase	3.95477	3.74579	5.81923	5.18864
PA0508		1.04233	probable acyl-CoA dehydrogenase	11.9843	12.9914	14.3799	13.3432
PA0509	nirN	-1.54265	NirN	3.8258	3.93812	3.3615	3.04958
PA0510	nirE	-2.25513	NirE	3.46737	2.96447	1.97688	1.6965
PA0511	nirJ	-2.45113	heme d1 biosynthesis protein NirJ	4.2371	3.81064	2.27487	1.92387
PA0512	nirH	-2.5466	NirH	3.98881	3.77022	2.17444	1.73596
PA0513	nirG	-2.42945	NirG	3.06128	2.71659	1.7184	1.37554
PA0514	nirL	-1.8813	heme d1 biosynthesis protein NirL	1.77529	2.74213	1.70973	1.39598
PA0515		-2.09295	probable transcriptional regulator	5.65801	4.38044	3.36852	2.60655
PA0516	nirF	-1.27729	heme d1 biosynthesis protein NirF cytochrome oxidase	4.31494	4.55419	4.52992	4.07506
PA0517	nirC	-1.36408	probable c-type cytochrome precursor Heme d1 biosynthesis protein NirC	3.99132	3.78278	4.11405	3.16681
PA0518	nirM	-1.7023	cytochrome c-551 precursor c551; cytochrome c8	5.67107	5.18782	4.98672	2.97292
PA0519	nirS	-1.95235	nitrite reductase precursor cytochrome oxidase; cytochrome cd1	15.0151	12.7872	8.09795	7.34654
PA0520	nirQ	1.28395	regulatory protein NirQ	11.5561	9.98804	16.6224	13.728
PA0521		1.36624	probable cytochrome c oxidase subunit	1.83875	2.50548	4.08005	3.39301
PA0522		-1.81695	hypothetical protein	1.80626	0.754043	1.21769	0.631257
PA0523	norC	-1.67056	nitric-oxide reductase subunit C cytochrome c subunit of nitric oxide reductase	1.40896	2.02925	1.32301	1.29257
PA0524	norB	-1.03757	nitric-oxide reductase subunit B cytochrome B subunit of nitric oxide reductase	1.71859	1.80518	1.95411	2.32497
PA0525		-1.51526	probable dinitrification protein NorD	2.40736	2.24269	2.12322	1.83765
PA0526		-1.5261	hypothetical protein	9.55926	8.77938	6.67454	6.89041
PA0527	dnr	-1.19485	transcriptional regulator Dnr	15.5565	15.0742	14.5665	12.3815
PA0527.1	rsmY	1.48158	regulatory RNA RsmY	1063.25	1288.06	1521.96	1452.64
PA0528		-1.60653	probable transcriptional regulator	6.49451	7.17087	5.97386	4.12256
PA0529		-1.49339	conserved hypothetical protein	7.08093	5.81967	6.07357	4.23401
PA0530		-1.49173	probable class III pyridoxal phosphate-dependent aminotransferase	3.67975	4.70722	3.68309	3.30689
PA0531		-1.51737	probable glutamine amidotransferase	2.97894	3.63581	2.87936	2.61219
PA0532		-1.28838	hypothetical protein	7.50647	6.75337	6.90469	5.86247
PA0533		-1.21068	probable transcriptional regulator	10.783	11.3777	11.4083	8.95699
PA0534	pauB1	-1.31534	FAD-dependent oxidoreductase	7.22502	8.17383	7.61925	5.87069
PA0535		-1.11617	probable transcriptional regulator	19.6622	20.3306	21.2677	15.4794
PA0536		3.60117	hypothetical protein	48.5999	50.968	193.739	163.341
PA0537		3.34174	conserved hypothetical protein	60.0054	61.7171	221.75	186.331
PA0538	dsbB	-1.29883	disulfide bond formation protein	36.1694	39.2138	32.2964	24.6692
PA0539		-1.0801	hypothetical protein	2.33661	2.66882	3.51051	2.49882
PA0540		-1.57155	hypothetical protein	9.13163	11.1598	9.62554	5.15527
PA0541		-1.69886	hypothetical protein	91.4599	103.078	67.2719	48.1674
PA0542		-1.37629	conserved hypothetical protein	77.7615	80.4112	60.8024	54.5789
PA0543		3.83729	hypothetical protein	6.01153	5.66163	28.6698	21.3455
PA0544		1.33716	hypothetical protein	9.18666	8.47204	16.1666	10.6716
PA0545		-1.58011	hypothetical protein	16.5753	14.4603	10.4205	10.3896
PA0546	metK	-1.01418	methionine adenosyltransferase AdoMet synthetase; S-adenosylmethionine synthetase	293.394	316.463	327.541	272.124
PA0547		-1.30285	probable transcriptional regulator	130.921	142.393	119.457	88.1369
PA0548	tktA	-1.32932	transketolase	129.293	142.723	110.854	90.7247
PA0549		-1.34282	hypothetical protein	30.4112	31.6749	24.9055	20.0713
PA0550		-1.44016	conserved hypothetical protein	15.7187	16.2851	12.2606	11.1229
PA0551	epd	1.63122	D-erythrose 4-phosphate dehydrogenase	44.5024	56.0548	95.6775	68.7036
PA0552	pgk	2.23514	phosphoglycerate kinase	110.298	112.581	275.067	227.961
PA0553		2.45939	hypothetical protein	99.1149	102.595	275.982	227.483
PA0554		1.34859	hypothetical protein	89.819	112.403	153.145	118.934
PA0555	fda	2.75371	fructose-1,6-bisphosphate aldolase Fructose-1,6-bisphosphate triosephosphate-lyase	204.091	220.373	657.531	520.286
PA0556		2.26305	hypothetical protein	30.3118	30.6919	78.146	58.5873
PA0557		1.69676	hypothetical protein	8.57078	7.34349	15.8482	14.0058
PA0558		1.52975	conserved hypothetical protein	11.1245	14.5907	22.1481	18.9796
PA0559		-1.23864	conserved hypothetical protein	28.4589	33.2324	27.9409	20.7206
PA0560		-1.32963	conserved hypothetical protein	13.1831	18.0619	14.0424	10.7411
PA0561		-1.19874	hypothetical protein	9.3808	11.5547	11.0744	8.53099
PA0562		-1.38739	probable hydrolase	11.6216	13.4307	10.5719	9.16866
PA0563		-4.18418	conserved hypothetical protein	279.74	325.557	81.9006	59.9239
PA0564		-1.21239	probable transcriptional regulator	6.38725	5.71684	5.7577	5.98241
PA0565		1.15332	conserved hypothetical protein	10.9974	14.8059	16.4165	15.0133
PA0566		1.07665	hypothetical protein	15.88	16.4381	19.396	16.6494
PA0567		7.23626	conserved hypothetical protein	35.9036	30.3438	251.218	228.676
PA0568		1.96869	hypothetical protein	20.7287	20.4291	46.0539	36.0147
PA0569		1.0539	hypothetical protein	16.82	16.7695	18.5811	17.8079
PA0570		-1.12745	hypothetical protein	10.155	10.1744	12.1229	8.42402
PA0571		-1.51866	hypothetical protein	19.512	23.0921	16.4927	12.3803
PA0572		-1.40646	hypothetical protein	88.4844	88.2041	68.956	56.9761
PA0573		-1.28239	hypothetical protein	17.6836	22.3493	20.0359	12.1179
PA0574		-1.24864	hypothetical protein	17.6867	17.7551	17.0402	12.5559
PA0574.1		-2.19417	tRNA-Met	5.54779	8.59022	6.99437	1.05756
PA0575		-1.15809	conserved hypothetical protein	2.49339	2.76878	3.26578	2.58152
PA0576	rpoD	-1.4734	sigma factor RpoD	394.922	461.93	319.586	252.071
PA0577	dnaG	-1.33502	DNA primase	39.5353	43.4333	33.4523	27.0624
PA0578		-1.51896	conserved hypothetical protein	91.3905	113.786	76.1971	58.9026
PA0579	rpsU	-1.58191	30S ribosomal protein S21	1324.69	1728.91	978.021	737.602
PA0580	gcp	-1.46148	O-sialoglycoprotein endopeptidase	72.8241	82.8989	60.803	45.7163
PA0581		-1.21789	conserved hypothetical protein	30.0456	39.1134	32.2825	23.001
PA0582	folB	-1.2955	dihydroneopterin aldolase	37.9569	44.2943	32.2024	29.4444
PA0583		-1.50447	hypothetical protein	29.9662	34.466	23.3908	18.5209
PA0584	cca	-1.25556	tRNA nucleotidyl transferase	14.5826	13.6007	12.9582	11.0624
PA0585		1.05714	hypothetical protein	2.60429	3.14646	4.24904	3.45324
PA0586		3.33344	conserved hypothetical protein	7.94683	10.4908	35.9853	29.6069
PA0587		3.26924	conserved hypothetical protein	12.2121	13.9484	49.2557	40.9081
PA0588		4.42627	conserved hypothetical protein	33.4829	32.96	159.031	130.766
PA0589		1.11361	conserved hypothetical protein	12.3617	14.839	17.6557	14.4279
PA0590	apaH	1.01682	bis(5'-nucleosyl)-tetraphosphatase diadenosine tetraphosphatase	29.4905	31.2365	33.4497	26.5228
PA0591		-1.03032	conserved hypothetical protein	38.6306	44.8317	41.5822	37.9376
PA0592	ksgA	-1.4448	rRNA (adenine-N6,N6)-dimethyltransferase	37.1502	43.0068	31.4775	22.9059
PA0593	pdxA	-1.02018	pyridoxal phosphate biosynthetic protein PdxA	39.228	42.2988	44.1984	35.0233
PA0594	surA	1.00198	peptidyl-prolyl cis-trans isomerase SurA Survival protein SurA	184.291	194.152	212.427	170.548
PA0595	lptD	1.05688	LPS-assembly protein LptD organic solvent tolerance protein OstA precursor	151.098	172.838	185.215	148.456
PA0596		1.15051	hypothetical protein	52.2757	60.5628	75.2863	55.0888
PA0597		1.17121	probable nucleotidyl transferase	37.5112	38.3322	48.8034	39.9319
PA0598		1.15534	hypothetical protein	35.5599	34.4487	43.8161	36.1563
PA0599		1.05463	hypothetical protein	17.6255	21.103	22.567	18.5561
PA0600	agtS	-1.22392	two-component sensor, AgtS probable histidine kinase	14.1615	14.546	14.1166	10.9188
PA0601	agtR	-1.15745	two-component response regulator, AgtR	23.1903	21.8823	22.6884	16.4665
PA0602		-2.64346	probable binding protein component of ABC transporter	104.984	107.704	44.1433	35.6413
PA0603	agtA	-2.00609	AgtA	7.69693	7.74667	5.09454	3.96156
PA0604	agtB	-1.36971	AgtB	7.41824	8.36145	6.5156	6.61102
PA0605	agtC	-1.02685	AgtC	2.89392	3.77239	4.38736	3.75188
PA0606	agtD	-1.30325	AgtD	2.94413	2.90293	3.40249	2.40083
PA0607	rpe	-1.61379	ribulose-phosphate 3-epimerase	61.0996	67.4993	44.0161	34.865
PA0608		-1.47617	probable phosphoglycolate phosphatase	35.6101	39.0511	29.0984	20.4326
PA0609	trpE	-1.45901	anthranilate synthetase component I	55.2978	60.3755	44.8805	34.1641
PA0610	prtN	-1.26635	transcriptional regulator PrtN	75.08	79.0524	68.5318	54.6759
PA0611	prtR	-1.0367	transcriptional regulator PrtR	43.4181	47.0335	48.1985	38.6565
PA0612	ptrB	-1.23744	repressor, PtrB New product name: repressor, PtrB	45.4035	43.5544	39.5216	31.6005
PA0613		-1.20919	hypothetical protein	91.3689	90.2464	84.2756	68.0863
PA0614		-1.10137	hypothetical protein	24.4226	18.8491	19.4482	19.7247
PA0615		-1.08161	hypothetical protein	52.833	52.3306	52.5345	44.2669
PA0616		1.00633	hypothetical protein	32.9188	28.8677	32.092	28.3845
PA0617		1.0616	probable bacteriophage protein	42.7536	40.9314	44.8805	42.7083
PA0618		1.08205	probable bacteriophage protein	40.1465	37.3751	40.8372	41.8165
PA0619		1.12022	probable bacteriophage protein	42.7616	47.725	50.0914	49.2558
PA0620		1.19547	probable bacteriophage protein	47.3646	45.2435	57.2897	52.2288
PA0621		1.16733	conserved hypothetical protein	59.2247	57.8967	68.8363	66.6182
PA0622		1.24551	probable bacteriophage protein	93.0222	84.4193	112.105	109.067
PA0623		1.23028	probable bacteriophage protein	105.562	88.3936	120.394	113.989
PA0624		1.1493	hypothetical protein	85.2108	82.1028	96.6557	94.1781
PA0625		1.17953	hypothetical protein	54.3301	45.4456	57.6949	58.0177
PA0626		1.19939	hypothetical protein	33.4075	30.0394	37.8374	36.2853
PA0627		1.22367	conserved hypothetical protein	27.0153	25.5632	31.8717	30.6846
PA0628		1.28036	conserved hypothetical protein	27.5764	25.271	32.187	33.8478
PA0629		1.13588	conserved hypothetical protein	24.287	23.901	27.9969	25.3991
PA0630		-1.01638	hypothetical protein	30.062	25.6175	28.5603	24.6764
PA0631		1.09069	hypothetical protein	22.4277	17.6446	19.8309	23.0409
PA0632		1.14128	hypothetical protein	16.4752	13.3064	13.9887	20.2699
PA0633		1.109	hypothetical protein	138.549	128.438	154.679	136.625
PA0634		1.02543	hypothetical protein	107.241	104.092	115.168	101.673
PA0635		1.09854	hypothetical protein	113.153	114.285	127.425	117.997
PA0636		1.19731	hypothetical protein	36.2751	31.8517	40.9694	39.452
PA0637		1.37205	conserved hypothetical protein	32.2485	30.8311	37.0067	45.8353
PA0638		1.21001	probable bacteriophage protein	26.9498	23.8707	30.4362	29.4256
PA0639		1.3362	conserved hypothetical protein	25.5371	21.0944	31.9577	28.9924
PA0640		1.21653	probable bacteriophage protein	30.3334	27.7458	36.0235	32.6134
PA0641		1.27682	probable bacteriophage protein	22.7313	19.6211	27.5491	25.4996
PA0642		1.35073	hypothetical protein	25.8897	26.4815	34.9829	33.9043
PA0643		1.23276	hypothetical protein	32.1843	33.2434	41.5104	37.0621
PA0644		1.12774	hypothetical protein	47.7341	43.309	57.1692	45.0785
PA0645		1.01491	hypothetical protein	43.7098	39.2455	49.1548	35.4283
PA0646		1.01426	hypothetical protein	47.9438	51.1022	55.3228	45.0081
PA0647		1.06114	hypothetical protein	54.8553	58.1703	67.2467	52.9443
PA0648		1.12443	hypothetical protein	83.8892	81.0175	104.138	82.666
PA0649	trpG	-1.27466	anthranilate synthase component II	64.1474	68.6358	56.3598	46.9646
PA0650	trpD	-1.16828	anthranilate phosphoribosyltransferase	59.1394	65.1812	58.9003	46.7653
PA0651	trpC	-1.28126	indole-3-glycerol-phosphate synthase	73.9108	83.7674	71.6372	51.564
PA0652	vfr	-2.03021	transcriptional regulator Vfr cyclic AMP receptor-like protein	368.055	414.121	215.844	171.197
PA0653		-1.15377	conserved hypothetical protein	65.8259	76.8054	71.6178	52.748
PA0654	speD	-1.68545	S-adenosylmethionine decarboxylase proenzyme	162.665	189.16	116.351	92.4946
PA0655		-1.25121	hypothetical protein	52.3786	51.3378	46.0579	36.6947
PA0656		1.40371	probable HIT family protein	15.5796	17.2162	26.081	20.6583
PA0657		-1.26046	probable ATPase	35.2183	38.121	31.9494	24.7813
PA0658		1.45562	probable short-chain dehydrogenase	34.4226	36.7227	56.3668	45.9517
PA0659		-1.40884	hypothetical protein	60.2169	64.7393	48.1726	39.5063
PA0660		1.23554	hypothetical protein	32.3821	29.1514	39.4152	35.0856
PA0661		1.07361	conserved hypothetical protein	36.9065	37.8048	43.289	36.1921
PA0662	argC	-1.38065	N-acetyl-gamma-glutamyl-phosphate reductase	125.208	136.5	101.989	84.6186
PA0663		-1.64365	hypothetical protein	104.583	118.131	76.1722	58.077
PA0664		-1.77103	hypothetical protein	141.383	160.602	92.5196	74.0205
PA0665		-1.47149	conserved hypothetical protein	177.908	184.456	133.619	110.084
PA0666		1.34191	conserved hypothetical protein	53.2018	54.5861	82.2398	62.9384
PA0667		1.76672	conserved hypothetical protein	90.0648	101.643	189.106	149.535
PA0668	tyrZ	-1.63653	tyrosyl-tRNA synthetase 2	187.441	209.653	131.5	106.914
PA0668.1		-1.0908	16S ribosomal RNA	111151	105583	102725	117089
PA0668.2		-1.33377	tRNA-Ile	3578.32	3820.63	2267.92	1751.32
PA0668.3		-1.08045	tRNA-Ala	4184.42	4897.88	3667.21	2318.67
PA0668.4		1.06648	23S ribosomal RNA	8224.02	7395.45	7721.93	8735.01
PA0668.5		-1	5S ribosomal RNA	64622.2	71926.2	56991.9	62090
PA0669		-1.12488	probable DNA polymerase alpha chain	4.15188	4.21007	4.89975	4.33989
PA0670		-1.1223	hypothetical protein	4.74461	5.19331	5.83193	4.85948
PA0671		-1.10622	hypothetical protein	4.64326	4.08823	5.93528	3.90933
PA0672	hemO	1.8453	heme oxygenase	3.51267	2.4766	6.99144	6.54731
PA0673		1.21094	hypothetical protein	3.14547	4.24237	6.15185	4.81997
PA0674	vreA	-1.3619	VreA	3.0331	2.11637	2.69158	2.1579
PA0675	vreI	-1.04065	ECF sigma factor, VreI	1.84926	0.997657	1.56178	1.93886
PA0676	vreR	-1.32954	sigma factor regulator, VreR	3.43847	3.28292	3.59979	2.84164
PA0677	hxcW	-1.76354	HxcW HxcW putative pseudopilin	1.2098	0.969685	1.04861	0.570786
PA0678	hxcU	1.26037	HxcU HxcU putative pseudopilin	0.517793	0.691709	1.09708	0.904802
PA0679	hxcP	-2.03126	HxcP hypothetical protein	3.23621	3.06225	1.76613	2.16775
PA0680	hxcV	-1.28505	HxcV HxcV putative pseudopilin	2.48541	1.14132	0.957451	2.49725
PA0681	hxcT	1.37338	HxcT HxcT pseudopilin	2.24377	1.98866	3.69018	3.61921
PA0682	hxcX	-1.18385	HxcX HxcX atypical pseudopilin	1.12564	1.08751	1.57965	0.927281
PA0683	hxcY	-1.25113	HxcY probable type II secretion system protein	0.711627	1.22226	1.05739	0.959279
PA0684	hxcZ	-1.61135	HxcZ probable type II secretion system protein	1.04605	0.72053	1.05779	0.479819
PA0685	hxcQ	-1.14369	HxcQ probable type II secretion system protein	1.54565	1.12919	1.60022	1.41797
PA0686	hxcR	-1.29927	HxcR probable type II secretion system protein	1.43219	1.13139	1.46419	1.12619
PA0687	hxcS	-1.59373	HxcS probable type II secretion system protein	1.37439	1.0888	1.1451	0.87129
PA0688	lapA	-1.8458	low-molecular-weight alkaline phosphatase A, LapA probable binding protein component of ABC transporter	19.3646	21.4402	13.4196	9.71007
PA0689	lapB	-1.58609	low-molecular-weight alkaline phosphatase B, LapB hypothetical protein	26.762	28.3163	19.7587	14.889
PA0690	pdtA	-1.397	phosphate depletion regulated TPS partner A, PdtA PdtA	4.52961	4.89188	4.65157	3.72005
PA0691	phdA	-1.15225	prevent-host-death protein A PhdA	0.837228	0.838826	1.41415	0.54018
PA0692	pdtB	-1.40003	phosphate depletion regulated TPS partner B, PdtB PdtB	1.21135	1.18987	1.26269	0.996112
PA0693	exbB2	-1.06165	transport protein ExbB2	0.714488	0.926396	0.97144	1.0135
PA0694	exbD2	-1.95016	transport protein ExbD	0.832168	0.648477	0.854867	0.290829
PA0695		1.36417	hypothetical protein	0.415898	0.364606	0.720972	0.654073
PA0696		-1.0447	hypothetical protein	2.18401	2.27936	3.20763	2.36139
PA0697		1.04503	hypothetical protein	1.23005	1.34977	1.62463	1.84236
PA0698		1.03454	hypothetical protein	2.26535	2.02649	2.61803	2.96888
PA0699		1.21023	probable peptidyl-prolyl cis-trans isomerase, PpiC-type	1.5205	1.77045	2.37463	2.58515
PA0700		-1.26933	hypothetical protein	1.54973	2.74004	2.42313	1.91155
PA0701		-1.12514	probable transcriptional regulator	2.00665	2.91716	2.41	3.09393
PA0702		-1.59612	hypothetical protein	3.772	5.53997	4.60694	2.69643
PA0703		-1.30675	probable major facilitator superfamily (MFS) transporter probable MFS transporter	2.29999	2.51119	2.35137	2.3496
PA0704		-1.26186	probable amidase	6.01308	6.19191	6.01624	5.37044
PA0705	migA	-1.43275	alpha-1,6-rhamnosyltransferase MigA	46.0405	59.0546	42.8858	29.9489
PA0706	cat	-1.4321	chloramphenicol acetyltransferase xenobiotic acetyltransferase	56.8236	62.6557	47.128	35.9372
PA0707	toxR	-1.43536	transcriptional regulator ToxR transcriptional regulator RegA	4.77963	5.2377	4.71821	3.81061
PA0708		1.31672	probable transcriptional regulator	9.40204	9.32897	14.1203	13.1434
PA0708.1		3.61724	Uncharacterized protein Uncharacterized protein	2.50545	1.67349	10.1343	8.31834
PA0709		-1.3299	hypothetical protein	4.31494	3.27514	3.62671	3.56437
PA0710	gloA2	-1.53441	lactoylglutathione lyase glyoxalase I	3.04007	3.24239	2.72003	2.46764
PA0711		-1.24603	hypothetical protein	2.3745	2.686	2.21304	2.89108
PA0712		-2.40412	hypothetical protein	5.11772	7.38962	4.00098	2.36721
PA0713		-2.41787	hypothetical protein	170.264	161.987	69.1526	64.2594
PA0714		-2.63805	hypothetical protein	25.8083	34.8302	14.2075	9.21873
PA0714.1	phrD	1.28599	PhrD	10.1076	9.06091	12.296	14.5016
PA0715		-1.11404	hypothetical protein	99.7442	121.036	117.29	82.7511
PA0716		-1.04755	hypothetical protein	107.6	117.812	126.451	89.5078
PA0717		-1.01595	hypothetical protein of bacteriophage Pf1	2.91715	4.01873	4.42484	4.01426
PA0718		1.17461	hypothetical protein of bacteriophage Pf1	3.46975	2.94155	3.54726	5.59671
PA0719		-1.08392	hypothetical protein of bacteriophage Pf1	2.56842	4.22025	5.46165	2.58515
PA0720		-1.39586	helix destabilizing protein of bacteriophage Pf1 Gene 5 protein	11.5164	10.5545	8.35706	8.98562
PA0721		-2.06228	hypothetical protein of bacteriophage Pf1	11.6921	8.36745	4.82586	6.1293
PA0722		-1.28942	hypothetical protein of bacteriophage Pf1	24.6568	30.2623	23.865	18.096
PA0723	coaB	1.04384	coat protein B of bacteriophage Pf1	61.7609	69.223	76.0626	59.1937
PA0724		-1.09001	probable coat protein A of bacteriophage Pf1	1.26066	1.07823	1.528	1.25727
PA0725		-1.11812	hypothetical protein of bacteriophage Pf1	2.93706	1.30785	3.26861	1.71076
PA0726		1.26446	hypothetical protein of bacteriophage Pf1	2.28438	2.01409	4.43525	2.58667
PA0727		1.33027	hypothetical protein from bacteriophage Pf1	4.26489	5.02532	8.92057	5.98303
PA0728		-1.25272	probable bacteriophage integrase	4.81485	7.31514	6.203	5.13089
PA0729		-1.31352	hypothetical protein	115.499	134.279	109.364	80.0281
PA0729.1		-1.30257	tRNA-Gly	32.537	49.4245	25.4727	34.6637
PA0730		1.18261	probable transferase	24.4275	30.5926	35.139	28.136
PA0731		-1.05654	hypothetical protein	24.1005	26.15	26.3323	20.3029
PA0732		2.63415	hypothetical protein	10.1178	10.7707	29.8344	28.3141
PA0733		1.22323	probable pseudouridylate synthase	3.8106	4.82849	6.99437	5.75783
PA0734		1.07819	hypothetical protein	6.25904	8.55135	8.21987	9.6943
PA0735		-1.11408	hypothetical protein	11.4219	10.4901	11.7701	10.0792
PA0736		1.03923	hypothetical protein	13.666	13.7643	16.8354	13.4964
PA0737		14.2666	hypothetical protein	5.28013	5.20488	98.619	72.5925
PA0738		8.60665	conserved hypothetical protein	3.31514	4.42862	44.1507	33.268
PA0739		1.63523	probable transcriptional regulator	8.19132	8.58966	16.6279	13.8835
PA0740	sdsA1	1.01749	SDS hydrolase SdsA1 SDS hydrolase SdsA1 (changed from probable beta-lactamase)	1.90539	2.06647	2.72416	2.45079
PA0741		1.30093	conserved hypothetical protein	6.35144	6.54538	11.2551	8.30811
PA0742		1.44793	hypothetical protein	3.01627	2.89611	6.24551	4.48009
PA0743		1.1317	probable 3-hydroxyisobutyrate dehydrogenase	8.57216	9.75969	13.8094	9.66837
PA0744		2.33189	probable enoyl-CoA hydratase/isomerase	12.6634	12.5466	32.6034	28.5086
PA0745		2.17763	probable enoyl-CoA hydratase/isomerase	16.1218	17.6728	39.017	35.4961
PA0746		1.67691	probable acyl-CoA dehydrogenase	12.8781	12.2676	23.5199	20.2881
PA0747		1.37851	probable aldehyde dehydrogenase	32.658	29.2653	46.4568	37.829
PA0749		-1.77339	hypothetical protein	16.5826	20.7797	12.5578	9.55986
PA0750	ung	-1.35739	uracil-DNA glycosylase	86.3175	97.6629	73.9626	60.7816
PA0751		-1.64081	conserved hypothetical protein	11.785	14.0941	9.59872	7.60975
PA0752		1.3475	conserved hypothetical protein	2.58385	2.74257	5.17397	3.91604
PA0753		-1.27893	hypothetical protein	2.55599	2.39565	2.95392	1.98826
PA0754		-1.02896	hypothetical protein	5.01218	4.27046	5.56445	5.33778
PA0755	opdH	1.02738	cis-aconitate porin OpdH cis-aconitate porin OpdH	2.0869	2.48482	3.67014	2.40999
PA0756		-1.22806	probable two-component response regulator	28.0857	29.2394	28.2507	17.9951
PA0757		-1.3254	probable two-component sensor	13.4222	15.1358	13.6297	9.68589
PA0758		-1.33111	hypothetical protein	26.7712	30.7271	23.754	18.5825
PA0759		1.15105	conserved hypothetical protein	27.5335	26.3096	31.4401	28.7382
PA0760		-1.50051	conserved hypothetical protein	134.169	146.327	106.129	79.3564
PA0761	nadB	-1.35977	L-aspartate oxidase L-aspartate oxidase(aerobic/anaerobic) NadB	65.8289	70.5505	57.2039	43.0326
PA0762	algU	3.42629	sigma factor AlgU sigma factor AlgT	475.422	567.852	1958.39	1371.12
PA0763	mucA	4.53332	anti-sigma factor MucA	532.73	556.759	2461.98	2028.43
PA0764	mucB	2.86477	negative regulator for alginate biosynthesis MucB	190.701	205.426	647.393	509.272
PA0765	mucC	2.39972	positive regulator for alginate biosynthesis MucC AlgM	176.714	190.277	489.552	381.445
PA0766	mucD	2.61908	serine protease MucD precursor	509.781	519.683	1415.64	1170.17
PA0767	lepA	-1.38516	GTP-binding protein LepA	155.726	183.627	138.033	102.605
PA0768	lepB	-1.20349	signal peptidase I leader peptidase 1	147.662	165.601	141.728	109.1
PA0769		-1.58761	hypothetical protein	174.858	215.953	139.51	103.514
PA0770	rnc	-1.73874	ribonuclease III RNAse III	157.983	186.536	112.136	86.5659
PA0771	era	-1.50843	GTP-binding protein Era	119.507	131.009	93.8188	70.5657
PA0772	recO	-1.53858	DNA repair protein RecO	23.9535	27.491	18.7961	14.616
PA0773	pdxJ	-1.22871	pyridoxal phosphate biosynthetic protein PdxJ	80.8922	89.3805	75.8222	63.0091
PA0774		-1.41177	conserved hypothetical protein	38.3135	39.6715	28.5309	25.2112
PA0775		-1.41949	conserved hypothetical protein	26.9378	29.5622	22.1677	16.9788
PA0776		1.42856	hypothetical protein	1.69435	1.69758	4.15125	2.13173
PA0777		1.13825	hypothetical protein	8.30326	8.52579	12.4569	9.35442
PA0778	icp	1.00584	inhibitor of cysteine peptidase chagasin-like protein	35.862	43.0397	43.3291	34.9857
PA0779	asrA	1.19548	AsrA aminoglycoside-induced stress response ATP-dependent protease	87.6527	89.6682	119.176	95.106
PA0780	pruR	-1.15161	proline utilization regulator probable transcriptional regulator	23.5173	27.5926	23.3641	19.9525
PA0781		1.14496	hypothetical protein	1.82507	1.65889	3.02248	2.11077
PA0782	putA	-2.1666	proline dehydrogenase PutA	252.955	255.443	124.701	107.271
PA0783	putP	-2.1795	sodium/proline symporter PutP	139.763	133.712	67.424	56.6438
PA0784		-1.0111	probable transcriptional regulator	24.804	25.9809	26.1079	22.9411
PA0785	azoR1	-1.43419	FMN-dependent NADH-azoreductase 1, AzoR1 azobenzene reductase, AzoR	5.40887	6.0281	5.61884	4.07798
PA0786		-1.04687	probable transporter	4.06112	3.81457	5.72006	3.85871
PA0787		-1.43992	hypothetical protein	19.2171	17.9501	15.4229	11.6132
PA0788		1.56587	hypothetical protein	5.9258	7.01998	12.7635	10.3809
PA0789		-1.18056	probable amino acid permease	131.121	141.896	123.009	102.222
PA0790		-1.48216	hypothetical protein	6.18687	6.38941	5.77507	4.39095
PA0791		-1.24824	probable transcriptional regulator	15.9472	16.0763	15.2446	11.7659
PA0792	prpD	1.28923	propionate catabolic protein PrpD	6.25013	6.55027	10.8801	8.38998
PA0793		1.49197	hypothetical protein	11.9642	14.0503	21.4958	19.0214
PA0794		1.3787	probable aconitate hydratase probable aconitase	14.9856	15.447	22.8104	20.0847
PA0795	prpC	1.37397	citrate synthase 2	54.6024	53.9823	78.4613	70.1703
PA0796	prpB	1.67432	carboxyphosphonoenolpyruvate phosphonomutase CPEP phosphonomutase	25.5	24.204	43.3795	38.6735
PA0797		1.03725	probable transcriptional regulator	11.6557	13.4539	15.2085	12.7273
PA0798	pmtA	-1.0826	phospholipid methyltransferase	6.80051	7.94907	8.41079	7.06746
PA0799		-1.17297	probable helicase	16.7854	18.9269	18.3623	13.245
PA0800		1.07076	hypothetical protein	8.43596	12.6781	13.1952	11.4371
PA0801		1.20239	hypothetical protein	12.1533	11.4091	17.1142	13.6791
PA0802		1.43353	hypothetical protein	9.10933	12.1289	16.0683	16.4624
PA0803		1.16492	hypothetical protein	6.42839	5.6466	9.36283	7.10916
PA0804		1.16822	probable oxidoreductase	13.9842	14.9576	19.9287	15.5533
PA0805		3.07737	hypothetical protein	334.351	347.618	1175.75	935.041
PA0806		3.43459	hypothetical protein	13.4352	18.2753	65.3941	47.2965
PA0807	ampDh3	2.4416	AmpDh3 AmpDh3 (changed from conserved hypothetical protein)	13.6022	13.0709	35.1213	32.2336
PA0808		1.9454	hypothetical protein	7.37364	6.97729	18.1794	13.2284
PA0809		1.58781	probable transporter	6.87049	7.03132	13.563	11.3152
PA0810		1.09405	probable haloacid dehalogenase	10.7874	14.0226	16.1749	13.05
PA0811		1.26494	probable major facilitator superfamily (MFS) transporter probable MFS transporter	9.45969	8.44891	14.2769	11.2556
PA0812		1.29988	hypothetical protein	8.09052	7.17528	11.1162	11.0901
PA0813		1.46868	hypothetical protein	6.56577	5.86124	10.8605	10.179
PA0814		1.34353	conserved hypothetical protein	2.76752	2.7728	4.43646	4.77361
PA0815		1.13951	probable transcriptional regulator	23.2437	24.2669	28.2738	24.4553
PA0816		-1.09561	probable transcriptional regulator	18.6493	18.8168	17.9522	16.8845
PA0817		1.17378	probable ring-cleaving dioxygenase	8.20447	8.95081	10.8514	11.4693
PA0818		1.21587	hypothetical protein	7.96605	11.1168	15.1246	10.7383
PA0819		-1.01894	hypothetical protein	4.75524	3.4409	4.88495	4.98564
PA0820		-1.12635	hypothetical protein	69.6919	72.3614	71.8199	54.6387
PA0821		-1.00501	hypothetical protein	21.6817	25.5103	26.7882	19.629
PA0822		-1.13161	hypothetical protein	27.7141	29.1597	29.9203	19.6749
PA0823		1.04512	hypothetical protein	20.579	29.0983	30.6875	20.358
PA0824		-1.1488	hypothetical protein	9.42803	9.89584	10.377	8.62961
PA0825		1.27305	hypothetical protein	3.35179	4.05298	6.81222	4.84715
PA0826		-1.40396	hypothetical protein	10.9393	9.92505	7.58544	8.85686
PA0826.1	ssrA	1	tmRNA	0	0	0	0
PA0826.2		-1.04038	translated portion of tmRNA gene ssrA	102967	112362	105606	90883.9
PA0827		1.1624	hypothetical protein	4.59475	5.40029	8.06726	5.88275
PA0828		-1.00881	probable transcriptional regulator	5.22335	5.40398	7.67693	5.00022
PA0829		-1.08366	probable hydrolase	3.66908	3.38695	4.71674	3.54429
PA0830		1.29807	hypothetical protein	4.74954	4.10547	8.44873	5.51669
PA0831	oruR	-1.21309	transcriptional regulator OruR	34.2277	39.786	33.3084	26.1461
PA0832		1.00832	conserved hypothetical protein	25.6477	29.3936	29.6407	24.0364
PA0833		2.84765	hypothetical protein	332.16	343.475	1038.47	863.819
PA0834		-1.04722	conserved hypothetical protein	18.8018	23.09	22.8572	17.3989
PA0835	pta	-1.04004	phosphate acetyltransferase phosphotransacetylase	19.3713	19.0404	20.8594	16.787
PA0836	ackA	1.08118	acetate kinase acetate kinase	12.4205	11.9845	14.7329	13.5033
PA0836.1	P5	1.17827	P5	27.3482	19.1803	21.4921	31.5406
PA0837	slyD	-1.1382	peptidyl-prolyl cis-trans isomerase SlyD rotamase	312.993	337.448	305.391	256.863
PA0838		-1.0659	probable glutathione peroxidase	76.6238	76.045	83.2566	62.1278
PA0839		-1.28509	probable transcriptional regulator	3.48262	4.41096	4.5564	3.1691
PA0840		1.20204	probable oxidoreductase	6.10605	5.873	9.39547	7.4262
PA0841		-1.47687	hypothetical protein	8.13097	8.30861	6.40482	6.27706
PA0842		-1.27079	probable glycosyl transferase	2.8943	2.93169	3.3449	2.53433
PA0843	plcR	7.96942	phospholipase accessory protein PlcR precursor	2.05375	2.99297	27.6907	19.9013
PA0844	plcH	3.74019	hemolytic phospholipase C precursor sphingomyelin synthase	1.82396	2.28874	10.1917	8.52197
PA0845	cerN	1.28328	CerN	2.02564	2.43541	3.99086	3.25648
PA0846		2.04827	probable sulfate uptake protein	23.2693	24.5739	53.4205	44.2877
PA0847		1.49744	diguanylate cyclase	3.76385	4.65212	7.96792	7.13638
PA0848	ahpB	-1.09226	alkyl hydroperoxide reductase , AhpB	18.8347	18.3519	19.2986	15.7435
PA0849	trxB2	-1.03751	thioredoxin reductase 2	29.8507	30.1122	32.6103	23.6761
PA0850		1.07242	hypothetical protein	9.06138	9.17132	10.4721	11.1484
PA0851		-1.2201	hypothetical protein	19.3971	21.1715	18.3157	15.686
PA0852	cbpD	-1.59839	chitin-binding protein CbpD precursor	511.752	502.154	339.903	289.397
PA0852.1		-1.42085	Uncharacterized protein Uncharacterized protein	112.134	108.298	84.5218	70.3798
PA0853		4.98551	probable oxidoreductase	31.6153	30.4909	160.894	140.157
PA0854	fumC2	5.2435	fumarate hydratase fumarase	32.209	30.8759	176.466	149.03
PA0855		-1.20903	hypothetical protein	19.6076	18.0429	16.3682	15.6877
PA0856		4.04229	hypothetical protein	87.7844	95.3935	403.189	345.827
PA0857	bolA	4.38644	morphogene protein BolA	110.793	113.166	544.14	439.76
PA0858		-1.4295	conserved hypothetical protein	67.7432	75.2896	55.2045	44.7487
PA0859		-1.20319	hypothetical protein	35.4856	36.1986	31.7811	26.1312
PA0860		-1.00247	probable ATP-binding/permease fusion ABC transporter	19.0812	19.1393	21.0495	17.7096
PA0861	rbdA	-1.25014	RbDA	19.2355	21.6001	18.4308	14.9475
PA0862		-1.01472	hypothetical protein	51.2834	51.0831	56.3442	44.7721
PA0863		1.01921	probable oxidoreductase	5.78472	7.78173	8.18134	7.54944
PA0864		-1.1067	probable transcriptional regulator	3.44539	4.09305	5.51763	3.19949
PA0865	hpd	1.05541	4-hydroxyphenylpyruvate dioxygenase	439.365	476.178	513.201	433.926
PA0866	aroP2	-1.46726	aromatic amino acid transport protein AroP2	19.1846	20.1535	15.0234	12.6251
PA0867	mliC	1.0617	membrane-bound lysozyme inhibitor of c-type lysozyme MliC	328.273	335.79	386.978	316.398
PA0868		-1.09458	conserved hypothetical protein	24.295	23.7775	24.2832	19.2762
PA0869	pbpG	1.08481	D-alanyl-D-alanine-endopeptidase D-ala-D-ala-carboxypeptidase; penicillin-binding protein 7	14.4016	14.4291	18.7122	14.2703
PA0870	phhC	-1.13195	aromatic amino acid aminotransferase	113.979	110.565	105.918	93.0023
PA0871	phhB	1.06402	pterin-4-alpha-carbinolamine dehydratase	66.1383	68.1173	74.1723	67.518
PA0872	phhA	1.17753	phenylalanine-4-hydroxylase phenylalanine 4-monooxygenase	67.1852	68.5463	80.546	77.4586
PA0873	phhR	-1.04223	transcriptional regulator PhhR	27.7318	28.1339	28.1942	23.751
PA0874		-1.49962	hypothetical protein	10.7631	13.9896	9.07696	8.84469
PA0875		-1.25643	conserved hypothetical protein	5.30526	5.65203	6.15165	4.3386
PA0876		-1.21801	probable transcriptional regulator	38.0948	41.1732	35.3345	28.2643
PA0877		-1.40708	probable transcriptional regulator	11.8192	11.5815	10.6572	7.8981
PA0878		-1.00055	hypothetical protein	0.750425	1.26876	1.95133	0.73761
PA0879		2.18585	probable acyl-CoA dehydrogenase	1.87315	2.17835	6.06911	4.94485
PA0880		1.52686	probable ring-cleaving dioxygenase	0.509639	0.612734	1.17797	1.06866
PA0881		3.13133	hypothetical protein	0.80367	1.00651	3.35028	3.70146
PA0882		1.01958	hypothetical protein	1.16213	1.52012	2.16382	1.38766
PA0883		1.36272	probable acyl-CoA lyase beta chain probable acyl-S-ACP lyase	0.89113	0.84584	1.89712	1.18018
PA0884		1.40871	probable C4-dicarboxylate-binding periplasmic protein	3.31419	3.63303	6.75911	5.31435
PA0885		1.14592	probable C4-dicarboxylate transporter	1.27625	1.09602	1.33448	2.03899
PA0886		1.07835	probable C4-dicarboxylate transporter	1.54249	1.93937	2.76134	1.99775
PA0887	acsA	1.48167	acetyl-coenzyme A synthetase	96.2722	102.961	163.047	130.662
PA0887.1	P7	-1.03052	P7	37.146	37.8936	40.5876	31.8648
PA0888	aotJ	-1.83917	arginine/ornithine binding protein AotJ	431.411	471.593	275.325	214.542
PA0889	aotQ	-1.80582	arginine/ornithine transport protein AotQ	60.4467	70.8814	39.5469	31.5697
PA0890	aotM	-1.81306	arginine/ornithine transport protein AotM	65.2797	70.1914	41.927	32.037
PA0891		-1.89731	hypothetical protein	80.0067	84.8439	51.8162	35.8141
PA0892	aotP	-1.79791	arginine/ornithine transport protein AotP	103.508	112.454	66.4114	53.1704
PA0893	argR	-1.56222	transcriptional regulator ArgR	52.6815	55.6118	37.1738	31.0511
PA0894		-1.64315	hypothetical protein	19.2974	18.8539	12.8824	11.31
PA0895	aruC	-1.37683	N-succinylglutamate 5-semialdehyde dehydrogenase succinylornithine aminotransferase	237.333	234.057	188.491	153.994
PA0896	aruF	-1.45368	arginine/ornithine succinyltransferase AI subunit	94.1651	108.539	79.0815	61.4144
PA0897	aruG	-1.38783	arginine/ornithine succinyltransferase AII subunit	68.824	73.7857	57.6471	44.7757
PA0898	aruD	-1.37583	succinylglutamate 5-semialdehyde dehydrogenase	72.1628	74.4489	57.9133	48.1543
PA0899	aruB	-1.31483	succinylarginine dihydrolase	99.1476	103.294	84.5966	70.4899
PA0900		-1.05832	hypothetical protein	91.4145	100.146	101.791	81.8519
PA0901	aruE	-1.01556	succinylglutamate desuccinylase	69.5833	73.6109	77.4065	63.3769
PA0902		1.03937	hypothetical protein	32.3814	39.6829	40.8167	33.14
PA0903	alaS	-1.22737	alanyl-tRNA synthetase	113.515	124.256	105.815	87.7451
PA0904	lysC	-1.167	aspartate kinase alpha and beta chain aspartokinase	156.968	173.126	155.941	121.82
PA0905	rsmA	2.73728	RsmA carbon storage regulator	554.958	644.084	1760.47	1313.86
PA0905.1		-1.20384	tRNA-Ser	535.575	897.464	670.742	500.673
PA0905.2		-2.01433	tRNA-Arg	339.928	540.173	287.352	151.231
PA0905.3		-2.06844	tRNA-Arg	339.424	544.721	269.283	162.864
PA0906		-1.19576	probable transcriptional regulator	24.965	25.9391	23.6974	18.4192
PA0907		-1.08942	hypothetical protein	22.3792	25.0598	23.0742	19.7063
PA0908		-1.02863	hypothetical protein	15.1196	12.9695	17.8325	11.6177
PA0909		1.14081	hypothetical protein	14.3519	13.2515	17.8872	15.4898
PA0910		1.20731	hypothetical protein	32.8244	31.4975	39.9828	36.0305
PA0911		1.16917	hypothetical protein	25.9754	23.5341	29.0287	27.1441
PA0912		-1.01562	hypothetical protein	9.56479	9.43894	11.885	9.34962
PA0913	mgtE	-1.59385	MgtE	61.8029	68.8487	45.9336	35.321
PA0914		-1.50958	hypothetical protein	16.3046	18.6128	13.0188	11.0855
PA0915		-1.98348	conserved hypothetical protein	20.2578	21.4755	11.6573	10.135
PA0916		-1.99159	conserved hypothetical protein	41.3002	49.8195	25.6121	19.5425
PA0917	kup	-1.3797	potassium uptake protein Kup	31.1084	37.0908	26.41	21.4801
PA0918		1.29862	cytochrome b561 cybb	17.8964	20.4111	26.4869	22.9909
PA0919		2.62859	hypothetical protein	26.5248	28.5451	78.6807	64.1817
PA0920		2.42563	hypothetical protein	10.6993	10.9844	29.8695	25.6053
PA0921		-1.15153	hypothetical protein	202.587	217.348	209.318	156.191
PA0922		-1.32627	hypothetical protein	98.0109	123.025	90.1885	75.2278
PA0922.1		-1.35641	tRNA-Met	102.886	128.348	61.7836	99.9395
PA0923	dinB	-1.48934	DNA Polymerase IV, DinB DinB; DNA damage inducible protein P; DNA Polymerase IV, DinB	35.8387	36.5371	26.0734	21.4826
PA0924		1.26277	hypothetical protein	5.37523	5.97043	9.35301	7.49311
PA0925		1.33983	hypothetical protein	9.99417	10.4901	15.7302	14.1708
PA0926		-1.27642	hypothetical protein	13.4006	14.8876	13.8013	10.1312
PA0927	ldhA	-1.17161	D-lactate dehydrogenase (fermentative)	12.6702	13.0088	13.1015	10.652
PA0928	gacS	-1.28937	sensor/response regulator hybrid	18.5505	19.1882	16.5596	13.5867
PA0929		1.81042	two-component response regulator	14.6708	18.8058	34.4707	26.522
PA0930		1.49258	two-component sensor histidine protein kinase	10.0134	10.4105	19.2537	14.2111
PA0931	pirA	-1.01091	ferric enterobactin receptor PirA	3.78066	3.89261	5.15451	4.34743
PA0932	cysM	-1.59515	cysteine synthase B O-acetylserine sulfhydrylase B	130.225	149.755	97.4904	74.239
PA0933	ygcA	-1.27865	probable RNA methyltransferase	90.0398	95.2154	82.1317	64.5198
PA0934	relA	1.17134	GTP pyrophosphokinase	112.315	120.749	150.862	118.447
PA0935		1.05805	conserved hypothetical protein	52.7607	55.7643	65.6195	49.1435
PA0936	lpxO2	-1.12704	lipopolysaccharide biosynthetic protein LpxO2 lipopolysaccharide biosynthetic protein Lpx02	37.8419	39.4059	34.8433	32.0439
PA0937		-1.36745	conserved hypothetical protein	185.327	220.987	171.71	123.882
PA0938	wzz2	-2.22383	Wzz2 hypothetical protein	99.6723	119.917	56.4299	42.2785
PA0939		1.13308	hypothetical protein	7.95692	8.924	12.9014	8.96501
PA0940		1.50254	hypothetical protein	14.0109	16.9367	24.8163	22.1943
PA0941		1.19498	hypothetical protein	11.7831	12.3044	14.9602	15.66
PA0942		-1.20733	probable transcriptional regulator	37.3116	33.4295	31.4404	25.9102
PA0943		2.57584	hypothetical protein	133.24	152.324	407.18	324.252
PA0944	purN	1.38564	phosphoribosylaminoimidazole synthetase phosphoribosylformylglycinamidine cyclo-ligase	93.9226	103.466	155.438	120.079
PA0945	purM	-1.502	phosphoribosylaminoimidazole synthetase phosphoribosylformylglycinamidine cyclo-ligase	177.498	192.235	136.332	108.538
PA0946		1.29817	hypothetical protein	39.3957	42.2447	58.1544	46.9137
PA0947		-1.6639	conserved hypothetical protein	173.571	221.972	136.297	98.4116
PA0948		-1.40665	hypothetical protein	65.0016	78.4657	58.0241	44.1091
PA0949	wrbA	-1.33837	Trp repressor binding protein WrbA	96.3382	98.3469	83.4462	63.4271
PA0950		-1.58956	probable arsenate reductase	164.663	180.365	122.597	93.1639
PA0951		-1.72574	probable ribonuclease	54.1358	64.8792	38.8529	29.1206
PA0952		-4.3569	hypothetical protein	298.338	340.552	80.9953	63.7249
PA0953		-1.04092	probable thioredoxin	78.1701	87.4398	88.3133	72.3258
PA0954		1.04473	probable acylphosphatase probable acylphosphate phosphohydrolase	68.5232	71.6144	78.3783	67.4176
PA0955		-1.12859	hypothetical protein	80.2661	85.1355	81.9761	65.3925
PA0956	proS	-1.13769	prolyl-tRNA synthetase proline aminoacyl tRNA synthetase	104.917	109.992	103.283	85.6319
PA0957		-1.32731	hypothetical protein	19.9883	25.8437	22.2203	12.9733
PA0958	oprD	-3.3686	Basic amino acid, basic peptide and imipenem outer membrane porin OprD precursor Protein D2; Porin D	899.987	970.379	300.652	234.668
PA0959		-1.18936	hypothetical protein	86.114	91.4662	85.4867	65.2103
PA0960		-1.27133	hypothetical protein	74.3403	83.3756	71.1677	53.5126
PA0961		-1.328	probable cold-shock protein	63.5106	68.9007	53.5294	45.1694
PA0962	dps	2.74706	DNA-binding protein from starved cells, Dps	64.5593	61.4608	173.709	169.78
PA0963	aspS	-1.69715	aspartyl-tRNA synthetase aspRS; aspartate-tRNA ligase	324.495	357.429	228.117	179.05
PA0964	pmpR	-1.73363	pqsR-mediated PQS regulator, PmpR	464.298	502.895	301.186	247.948
PA0965	ruvC	-1.50197	Holliday junction resolvase RuvC crossover junction endodeoxyribonuclease RuvC	110.882	122.21	88.3077	66.6968
PA0966	ruvA	1.11367	Holliday junction DNA helicase RuvA	110.351	127.448	145.084	112.204
PA0967	ruvB	1.94961	Holliday junction DNA helicase RuvB	93.5842	100.339	228.174	160.98
PA0968		1.37644	conserved hypothetical protein	219.975	255.474	375.41	284.284
PA0969	tolQ	1.6146	TolQ protein	280.657	307.971	515.03	418.861
PA0970	tolR	1.66664	TolR protein	172.774	200.102	340.013	273.933
PA0971	tolA	2.39716	TolA protein	101.066	107.632	282.653	222.612
PA0972	tolB	1.22332	TolB protein	295.758	312.407	409.764	332.374
PA0973	oprL	-1.07483	Peptidoglycan associated lipoprotein OprL precursor	2729.67	2880.85	2002.36	1656.35
PA0974		-1.17383	conserved hypothetical protein	526.596	553.21	511.475	411.652
PA0975		-1.77242	probable radical activating enzyme	34.9755	45.3689	25.5734	18.9496
PA0976		-1.71903	conserved hypothetical protein	44.3576	47.555	29.5879	22.801
PA0976.1		-2.29594	tRNA-Lys	10.7306	33.2771	11.2201	8.57181
PA0977		-1.9417	hypothetical protein	27.0883	41.7907	21.1936	13.949
PA0978		1.10516	conserved hypothetical protein	5.9565	8.69335	10.7865	7.86784
PA0979		-1.02629	conserved hypothetical protein	12.0651	14.9842	14.6697	13.1767
PA0980		1.11234	hypothetical protein	15.2613	11.0582	16.6924	14.5721
PA0981		-1.00689	hypothetical protein	38.5233	41.7145	42.8666	35.6918
PA0982		-1.15255	hypothetical protein	20.7966	23.1042	21.5819	16.6869
PA0983		1.08173	conserved hypothetical protein	13.4842	16.0768	18.5444	14.9858
PA0984		-1.27948	colicin immunity protein	25.1771	28.5568	24.5676	16.9339
PA0985	pyoS5	-1.43007	pyocin S5 probable colicin-like toxin	13.2561	16.2444	12.7716	9.41066
PA0986		-1.85837	conserved hypothetical protein	5.29561	5.4531	3.23004	3.70146
PA0987		-1.41623	conserved hypothetical protein	8.937	12.2772	10.2751	6.56867
PA0988		1.12083	hypothetical protein	47.7521	51.0135	61.9462	48.6582
PA0989		-1.28156	hypothetical protein	18.6212	19.1422	17.0402	13.3543
PA0990		2.19992	conserved hypothetical protein	8.87298	13.0913	28.1645	22.4289
PA0991	hptA	-1.00791	Histidine phosphotransfer protein HptA	24.5541	28.5124	31.2264	20.5735
PA0992	cupC1	-1.18363	fimbrial subunit CupC1 probable fimbrial subunit protein	28.3404	27.576	24.8368	21.0828
PA0993	cupC2	-1.66913	chaperone CupC2 probable pili assembly chaperone	1.25097	0.926396	1.13144	0.570253
PA0994	cupC3	-1.01122	usher CupC3 probable fimbrial biogenesis usher protein	5.62484	7.17957	8.44181	6.1882
PA0995	ogt	1.24796	methylated-DNA--protein-cysteine methyltransferase O-6-alkylguanine-DNA/cysteine-protein methyltransferase	21.5747	19.9015	28.3727	22.932
PA0996	pqsA	1.11444	probable coenzyme A ligase	794.858	836.836	1015.01	790.191
PA0997	pqsB	1.56428	PqsB	1084.22	1066.2	1631.98	1304.4
PA0998	pqsC	1.50325	PqsC	953.652	960.861	1466.31	1190.53
PA0999	pqsD	1.42517	3-oxoacyl-[acyl-carrier-protein] synthase III acetyl CoA ACP transacetylase; beta-ketoacyl-ACP synthase III	854.014	866.005	1281.88	1063.36
PA1000	pqsE	1.30147	Quinolone signal response protein	777.804	783.455	1117.8	919.033
PA1001	phnA	1.18688	anthranilate synthase component I phenazine biosynthesis protein PhnA	477.301	477.089	621.763	513.385
PA1002	phnB	1.19327	anthranilate synthase component II phenazine biosynthesis protein PhnB	381.068	382.247	489.071	412.157
PA1003	mvfR	-1.17826	Transcriptional regulator MvfR	100.449	112.403	102.655	79.8019
PA1004	nadA	-1.77541	quinolinate synthetase A L-aspartate oxidase (aerobic/anaerobic) NadA	131.099	151.63	87.5573	68.8213
PA1005		1.05498	conserved hypothetical protein	37.345	39.397	45.8194	35.1794
PA1006		-1.33022	Protein PA1006 conserved hypothetical protein	49.0054	68.3989	50.0453	37.6462
PA1007		-1.19629	conserved hypothetical protein	29.1078	31.7355	30.0039	19.941
PA1008	bcp	1.03823	bacterioferritin comigratory protein	78.2425	86.9288	97.5252	75.2474
PA1009		-1.0969	hypothetical protein	27.56	31.4477	29.2769	22.9849
PA1010	dapA	-1.33489	dihydrodipicolinate synthase	291.899	338.359	262.748	209.741
PA1011		-1.26026	hypothetical protein	238.42	256.222	221.915	175.171
PA1012		-1.4435	conserved hypothetical protein	132.416	156.762	115.247	83.5779
PA1013	purC	-1.35535	phosphoribosylaminoimidazole-succinocarboxamide synthase	280.581	289.434	232.609	184.282
PA1013.1		-1.49868	tRNA-Ser	373.243	494.572	272.774	295.418
PA1014	wapB	-1.52769	1,2-glucosyltransferase WapB	107.078	124.092	85.6481	64.6619
PA1015		-1.27224	probable transcriptional regulator	41.1132	39.1029	34.5709	27.1441
PA1016		-1.36787	hypothetical protein	12.6414	13.0033	10.3241	9.93161
PA1017	pauA	-1.34544	pimeloyl-CoA synthetase	3.14581	3.659	3.34305	3.07077
PA1018		-1.17728	hypothetical protein	3.18022	3.41068	3.77887	3.24038
PA1019	mucK	-1.20021	cis,cis-muconate transporter MucK	1.48923	1.89378	1.55559	1.95173
PA1020		-1.01308	probable acyl-CoA dehydrogenase	5.02441	4.50963	5.88729	5.37759
PA1021		1.23633	probable enoyl-CoA hydratase/isomerase	3.87326	3.21685	6.06653	4.91585
PA1022		-1.02157	probable acyl-CoA dehydrogenase	3.93089	4.75324	5.28697	5.11616
PA1023		1.14361	probable short-chain dehydrogenase	6.04938	6.951	9.729	7.40695
PA1024		1.47601	2-Nitropropane Dioxygenase 2-Nitropropane Dioxygenase (changed from hypothetical protein)	4.4461	5.24301	9.23074	7.7967
PA1025		-1.23824	probable porin	1.3038	2.20824	2.08079	1.56225
PA1026		-1.37939	hypothetical protein	18.8881	22.5947	17.6888	13.2306
PA1027		1.29093	probable aldehyde dehydrogenase	4.76272	5.457	9.03256	6.63237
PA1028		-1.18218	probable oxidoreductase	4.58651	5.26037	5.50981	4.65055
PA1029		-1.10044	hypothetical protein (putative pseudogene)	56.6336	54.8504	56.4123	44.3918
PA1030		-1.1671	hypothetical protein	49.8273	51.9811	47.6113	39.1542
PA1030.1	P8	-1.79603	P8	10.4554	9.47774	6.3293	6.26401
PA1031		-1.5562	conserved hypothetical protein	63.8688	71.8181	49.7244	36.8298
PA1032	quiP	1.04286	QuiP acyl-homoserine lactone acylase, QuiP; QuiP (changed from probable penicillin amidase)	29.8128	30.7721	34.5425	26.7759
PA1033		2.43343	probable glutathione S-transferase	16.4532	16.5453	43.9018	38.3061
PA1034		-1.10935	hypothetical protein	51.1997	59.234	59.1708	41.3238
PA1035		-1.19426	hypothetical protein	127.409	147.224	131.287	94.0994
PA1036		-2.18887	hypothetical protein	85.4221	83.0883	41.9205	34.6921
PA1037		-2.12777	conserved hypothetical protein	45.2131	56.5773	26.3068	20.7186
PA1038		-1.12005	hypothetical protein	21.4933	22.1461	22.0169	17.0291
PA1039		1.28191	conserved hypothetical protein	14.5015	15.6784	22.9137	17.1798
PA1040		1.44867	hypothetical protein	12.8669	15.4697	24.2427	18.2323
PA1041		1.807	probable outer membrane protein precursor	25.2762	24.3409	46.9366	42.3885
PA1042		-1.31135	conserved hypothetical protein	50.4848	52.0079	44.4317	33.9301
PA1043		-1.14002	hypothetical protein	28.5745	28.581	27.8148	21.3634
PA1044		-1.2598	hypothetical protein	17.7887	17.739	17.3731	12.171
PA1045		-1.32831	hypothetical protein	31.7375	35.4078	27.6188	21.6773
PA1046		-1.40366	hypothetical protein	17.2313	18.7357	14.2497	12.2112
PA1047		1.08339	probable esterase	34.816	37.8856	43.7766	34.5344
PA1048		2.51907	probable outer membrane protein precursor	269.244	287.933	769.075	613.003
PA1049	pdxH	1.04116	pyridoxine 5'-phosphate oxidase	51.0602	47.4349	56.6547	45.7428
PA1050		-1.45919	conserved hypothetical protein	22.3656	23.1075	17.178	14.1939
PA1051		-1.68586	probable transporter	2.6004	2.63399	2.21265	1.76766
PA1052		-1.56394	conserved hypothetical protein	11.0472	10.7287	7.95004	7.49659
PA1053		1.11428	conserved hypothetical protein	615.088	609.485	744.727	623.525
PA1054	shaA	-1.22117	ShaA	25.6263	25.4808	23.113	18.222
PA1055	shaB	-1.22188	ShaB	28.4099	30.071	27.5373	19.5773
PA1056	shaC	-1.18691	ShaC	20.0127	21.6073	19.9269	15.6893
PA1057	shaD	-1.36396	ShaD	29.7361	29.1259	23.2524	19.0008
PA1058	shaE	-1.04642	ShaE	22.15	24.2098	22.6065	20.6596
PA1059	shaF	-1.04225	ShaF	31.4693	29.7405	29.0176	27.3781
PA1060		-1.30328	hypothetical protein	17.1026	20.0985	16.2481	13.2125
PA1061		-1.08607	conserved hypothetical protein	14.501	15.9107	16.5952	12.8675
PA1062		-1.11241	hypothetical protein	32.6597	31.8276	30.6941	25.428
PA1063		-1.00847	hypothetical protein	31.7457	36.1294	34.729	30.2139
PA1064		1.12234	hypothetical protein	31.3708	34.936	39.3547	33.3798
PA1065		1.35902	conserved hypothetical protein	11.9617	11.0816	18.5582	15.2041
PA1066		1.09134	probable short-chain dehydrogenase	9.75296	9.2978	14.0038	9.5438
PA1067		1.04059	probable transcriptional regulator	4.032	4.4224	6.81791	4.13836
PA1068		1.13641	probable heat shock protein (hsp90 family)	44.5449	47.969	56.905	47.1292
PA1069		-1.0769	hypothetical protein	70.7143	72.3243	72.8257	59.2911
PA1070	braG	-2.79688	branched-chain amino acid transport protein BraG	48.9027	51.9336	18.7322	17.226
PA1071	braF	-2.58325	branched-chain amino acid transport protein BraF	38.9356	42.6576	18.0574	13.7311
PA1072	braE	-2.58918	branched-chain amino acid transport protein BraE	19.696	22.2778	9.48432	7.46786
PA1073	braD	-2.52613	branched-chain amino acid transport protein BraD	17.7781	18.0647	8.16009	6.91821
PA1074	braC	-2.05657	branched-chain amino acid transport protein BraC	176.832	185.874	97.2411	79.6177
PA1075		-1.35813	hypothetical protein	38.2239	39.398	31.1905	24.7113
PA1076		-1.09821	hypothetical protein	95.642	84.0341	88.1537	77.3942
PA1077	flgB	-4.02709	flagellar basal-body rod protein FlgB	39.5008	46.2517	13.3102	8.6821
PA1078	flgC	-3.33183	flagellar basal-body rod protein FlgC	27.915	30.174	11.0929	7.01683
PA1079	flgD	-3.19009	flagellar basal-body rod modification protein FlgD flagellar hook cap (scaffold)	53.3023	56.7826	18.6059	16.0241
PA1080	flgE	-2.71096	flagellar hook protein FlgE	53.4848	59.7215	23.2965	18.1156
PA1081	flgF	-4.33589	flagellar basal-body rod protein FlgF	38.8345	47.0535	11.25	9.01182
PA1082	flgG	-4.06058	flagellar basal-body rod protein FlgG	41.8978	49.6011	13.3043	9.89411
PA1083	flgH	-3.36944	flagellar L-ring protein precursor FlgH	31.8599	32.312	11.1556	8.48252
PA1084	flgI	-3.24948	flagellar P-ring protein precursor FlgI	30.7527	32.494	10.3104	9.42706
PA1085	flgJ	-2.94901	flagellar protein FlgJ	31.2807	32.1813	12.2741	9.64595
PA1086	flgK	-2.61014	flagellar hook-associated protein 1 FlgK	33.8004	34.5854	15.2226	11.3299
PA1087	flgL	-2.47823	flagellar hook-associated protein type 3 FlgL	49.0727	49.579	22.8483	16.9033
PA1088		-2.32556	hypothetical protein	40.6692	43.1467	20.5555	15.3888
PA1089		-2.48575	conserved hypothetical protein	34.3908	33.7466	17.4907	10.7361
PA1090		-2.38256	hypothetical protein	28.2912	32.864	14.4186	11.3612
PA1091	fgtA	-2.10812	flagellar glycosyl transferase, FgtA	29.2653	30.6066	16.0634	12.5311
PA1092	fliC	-1.893	flagellin type B flagellar filament protein	620.823	618.56	360.145	302.137
PA1093		-1.80692	hypothetical protein	145.212	155.112	88.7958	73.2233
PA1094	fliD	-1.74213	flagellar capping protein FliD hook-associated protein	174.469	190.366	116.248	94.2041
PA1095		-2.05026	hypothetical protein	278.671	292.683	155.138	118.301
PA1096		-2.10774	hypothetical protein	326.236	350.44	185.113	136.406
PA1097	fleQ	-1.70148	transcriptional regulator FleQ	140.152	150.853	93.9048	74.4665
PA1098	fleS	-3.55896	two-component sensor	46.0296	53.3264	14.9973	13.1342
PA1099	fleR	-3.42449	two-component response regulator	39.6538	39.2917	12.7193	10.8233
PA1100	fliE	-3.66246	flagellar hook-basal body complex protein FliE	75.4331	99.158	24.2083	22.4555
PA1101	fliF	-3.3695	Flagella M-ring outer membrane protein precursor	47.2195	53.2206	16.5336	13.6173
PA1102	fliG	-2.05833	flagellar motor switch protein FliG	83.8168	91.2076	49.8672	35.5115
PA1103		-2.02082	probable flagellar assembly protein	56.3028	56.9888	32.1449	23.0573
PA1104	fliI	-2.11617	flagellum-specific ATP synthase FliI	36.0852	39.9129	19.3953	16.5747
PA1105	fliJ	-1.58033	flagellar protein FliJ	24.4028	27.2536	17.5883	15.131
PA1106		1.66052	hypothetical protein	29.0443	30.2986	54.8749	42.9401
PA1107	roeA	-1.65697	RoeA	2.30347	2.95797	2.51211	1.63272
PA1108		1.03436	probable major facilitator superfamily (MFS) transporter probable MFS transporter	1.20729	1.27679	1.89909	1.44159
PA1109		-1.2123	probable transcriptional regulator	12.6959	13.9173	13.5217	10.2834
PA1110		-1.34323	hypothetical protein	19.1168	21.8895	16.7276	14.431
PA1111		7.76109	hypothetical protein	2.42716	2.5565	23.8787	20.9453
PA1112		2.26554	conserved hypothetical protein	10.1058	11.7166	28.9048	23.2815
PA1112.1		-1.26507		164.788	174.311	139.13	123.913
PA1113		3.01496	probable ATP-binding/permease fusion ABC transporter	7.53833	8.19129	28.0408	23.1116
PA1114		5.2563	hypothetical protein	25.5429	26.8655	144.793	126.389
PA1115		1.91094	hypothetical protein	15.9347	16.919	34.4373	28.7552
PA1116		-1.47293	hypothetical protein	43.0878	53.2678	36.225	27.9681
PA1117		-1.43975	hypothetical protein	27.443	27.4954	21.1836	16.6122
PA1118		1.0269	hypothetical protein	10.3899	11.8887	13.3854	11.6077
PA1119	yfiB	1.00067	YfiB	12.2555	10.8207	14.6061	10.7613
PA1120	tpbB	-1.3092	diguanylate cyclase TpbB YfiN	11.5494	13.3265	11.1515	9.58758
PA1121	yfiR	-1.30659	YfiR	27.8551	30.6244	23.4193	20.1093
PA1122		1.14597	putative peptide deformylase	54.9281	56.9608	74.1944	54.8383
PA1123		-1.52193	hypothetical protein	27.2204	33.4541	22.5102	16.8699
PA1124	dgt	1.0784	deoxyguanosinetriphosphate triphosphohydrolase dGTP triphosphohydrolase; dGTPase	17.5105	19.8052	22.755	18.087
PA1125		-1.22798	probable cobalamin biosynthetic protein	16.6065	18.1367	17.3443	12.3824
PA1126		-1.88618	hypothetical protein	33.8811	38.7101	22.5166	15.8571
PA1127		-1.11436	probable oxidoreductase	34.0488	34.3103	32.3684	27.3086
PA1128		-1.27886	probable transcriptional regulator	14.6907	14.8467	13.9267	10.7148
PA1129		1.11798	probable fosfomycin resistance protein	9.23271	11.253	12.9801	12.0751
PA1130	rhlC	1.64414	rhamnosyltransferase 2	9.13286	11.3384	19.9163	16.5279
PA1131		1.64129	probable major facilitator superfamily (MFS) transporter probable MFS transporter	6.2123	8.55438	14.748	12.449
PA1132		-2.60809	hypothetical protein	10.3559	11.3343	5.52876	4.13062
PA1133		-1.47114	hypothetical protein	5.20006	6.9836	5.75391	4.17601
PA1134		-1.45676	hypothetical protein	3.05022	3.05604	3.18119	2.262
PA1135		1.11532	conserved hypothetical protein	3.10321	3.50888	5.02088	4.22964
PA1136		-1.13953	probable transcriptional regulator	7.26821	6.48477	8.46108	5.61793
PA1137		1.45417	probable oxidoreductase	4.32806	3.94211	7.91207	6.76539
PA1138		-1.27945	probable transcriptional regulator	5.1868	5.99619	6.81405	3.81132
PA1139		2.29515	hypothetical protein	14.3628	12.2363	35.8938	27.4318
PA1140		1.0423	conserved hypothetical protein	33.1276	33.6092	38.2852	29.8682
PA1141		-1.0692	probable transcriptional regulator	12.5578	13.3142	15.0099	11.1372
PA1142		-1.32719	probable transcriptional regulator	21.0692	24.4739	20.0929	14.5942
PA1143		-1.7612	hypothetical protein	0.950079	1.84429	1.02937	0.996112
PA1144		-1.18147	probable major facilitator superfamily (MFS) transporter probable MFS transporter	1.54174	0.903496	1.37835	1.31145
PA1145		-1.22958	probable transcriptional regulator	8.55821	8.35911	8.89658	6.80856
PA1146		-1.2073	probable iron-containing alcohol dehydrogenase	3.21978	2.73216	3.91091	2.48017
PA1147		-1.7588	probable amino acid permease	6.53753	6.68049	5.44827	3.63195
PA1148	toxA	-1.83358	exotoxin A precursor	3.3223	3.36924	2.66895	1.99651
PA1149		-1.2267	hypothetical protein	2.10485	2.84697	1.94604	3.08957
PA1150	pys2	-1.37911	pyocin S2	37.9152	44.3784	32.6088	25.4918
PA1151	imm2	-2.00781	pyocin S2 immunity protein	477.194	512.444	275.573	214.376
PA1152		-1.63502	hypothetical protein	20.8243	29.2097	17.8221	13.1
PA1153		-1.90604	hypothetical protein	13.2947	14.5119	9.29957	6.67597
PA1154		-1.096	conserved hypothetical protein	6.25425	7.7963	8.48864	6.25228
PA1155	nrdB	1.19902	NrdB, tyrosyl radical-harboring component of class Ia ribonucleotide reductase	127.239	126.017	158.556	135.688
PA1156	nrdA	1.52216	NrdA, catalytic component of class Ia ribonucleotide reductase NrdA, catalytic component of class Ia ribonucleotide reductase	65.2076	66.6505	106.102	94.3565
PA1157		-1.69251	probable two-component response regulator	58.2791	67.0914	39.1994	33.5006
PA1158		-1.59558	probable two-component sensor	18.66	19.2396	14.696	10.1865
PA1159		1.20358	probable cold-shock protein	2032.15	2268	2101.26	1597.23
PA1160		-1.2061	hypothetical protein	71.5	71.2312	64.3989	53.7579
PA1161	rrmA	-1.25731	rRNA methyltransferase	17.4369	18.922	16.3557	13.4707
PA1162	dapE	-1.14124	succinyl-diaminopimelate desuccinylase N-succinyl-diaminopimelate deacylase	14.7989	16.4146	16.2458	12.6177
PA1163	ndvB	-1.92482	NdvB	7.51395	7.60284	4.96953	4.24321
PA1164		-1.67944	conserved hypothetical protein	53.2601	57.7647	36.1031	28.6966
PA1165	pcpS	-1.39236	PcpS Pseudomonas aeruginosa carrier protein synthase	16.9934	15.2112	13.6058	10.947
PA1166		1.46099	hypothetical protein	3.34695	4.04374	7.56541	5.67651
PA1167		-1.09459	hypothetical protein	9.88199	13.9538	12.7562	10.9061
PA1168		2.06636	hypothetical protein	26.3736	24.2421	53.549	49.595
PA1169		1.83718	probable lipoxygenase	5.18926	5.19916	12.1906	10.1493
PA1170		1.71029	conserved hypothetical protein	12.2051	13.446	25.1575	20.3857
PA1171		-1.22756	probable transglycolase	32.6054	37.5434	29.8828	25.4093
PA1172	napC	-1.42253	cytochrome c-type protein NapC	8.26128	10.1671	7.66803	6.88831
PA1173	napB	-1.39687	cytochrome c-type protein NapB precursor	3.55194	3.79596	3.1015	3.47576
PA1174	napA	1.21614	periplasmic nitrate reductase protein NapA	3.46235	4.00024	6.05617	5.11813
PA1175	napD	1.13004	NapD protein of periplasmic nitrate reductase	3.64809	3.30134	6.39207	3.57808
PA1176	napF	1.46651	ferredoxin protein NapF	5.13057	4.9822	9.12205	8.35838
PA1177	napE	1.4704	periplasmic nitrate reductase protein NapE	12.9448	7.17957	17.3645	14.7838
PA1178	oprH	1.64523	PhoP/Q and low Mg2+ inducible outer membrane protein H1 precursor	1061.48	1148.48	1724.44	1416.96
PA1179	phoP	1.0845	two-component response regulator PhoP	294.008	306.621	361.626	288.796
PA1180	phoQ	-1.00331	two-component sensor PhoQ	82.5125	89.5158	97.1245	74.9938
PA1181		-1.57267	conserved hypothetical protein	18.684	19.7378	14.9869	10.5937
PA1182		-1.36534	probable transcriptional regulator	14.5339	16.309	13.7508	10.4025
PA1183	dctA	-1.87016	C4-dicarboxylate transport protein	2.90296	3.26464	2.3279	1.89449
PA1184		-1.18325	probable transcriptional regulator	9.32725	10.3058	9.82233	8.72814
PA1185		-1.19055	probable glutathione S-transferase	1.60269	1.91455	1.70973	2.00349
PA1186		-1.22449	hypothetical protein	1.82751	2.93722	2.81603	2.15556
PA1187		-1.02205	probable acyl-CoA dehydrogenase	2.79336	2.90108	3.89752	3.17871
PA1188		1.0128	hypothetical protein	6.60384	5.39849	7.36617	6.78601
PA1189		1.30695	conserved hypothetical protein	5.77059	5.07844	9.73312	7.03129
PA1190		1.12054	conserved hypothetical protein	6.92549	9.53261	11.2201	9.56828
PA1191		-1.34413	hypothetical protein	6.34166	7.53281	7.40453	4.72965
PA1192		-1.45497	conserved hypothetical protein	87.8366	101.068	70.6664	58.4337
PA1193		1.63136	hypothetical protein	46.0582	44.5828	82.6149	64.6489
PA1194		1.18551	probable amino acid permease	4.40617	7.26623	8.06521	7.89071
PA1195		-1.38379	hypothetical protein	2.5382	3.76371	2.93337	2.76763
PA1196		-1.13314	probable transcriptional regulator	22.1476	14.8303	15.2805	17.6117
PA1197		-1.05001	hypothetical protein	21.0039	21.8009	22.2365	18.5361
PA1198		-1.57773	conserved hypothetical protein	555.245	662.202	449.023	320.59
PA1199		-1.278	probable lipoprotein	67.924	83.5734	69.0017	49.2558
PA1200		1.04451	conserved hypothetical protein	21.3795	20.6574	23.7603	19.836
PA1201		1.01412	probable transcriptional regulator	14.6425	16.7541	17.756	15.4855
PA1202		1.39538	probable hydrolase	64.6613	67.8697	100.945	84.4628
PA1203		1.48536	hypothetical protein	10.5653	11.5391	19.5802	15.9671
PA1204		1.62376	NAD(P)H quinone oxidoreductase	18.2341	18.8268	32.4137	27.5819
PA1205		1.76026	conserved hypothetical protein	16.3449	15.4732	30.7252	25.8985
PA1206		2.25369	hypothetical protein	45.8804	47.0351	120.249	89.7643
PA1207	kefB	2.78534	glutathione-regulated potassium-efflux system protein KefB	33.7746	32.9731	100.969	84.5931
PA1208		1.56284	conserved hypothetical protein	5.7734	7.39264	13.524	10.0433
PA1209		1.24883	hypothetical protein	4.97878	4.98829	7.57598	7.09051
PA1210		-1.19201	conserved hypothetical protein	3.94456	5.17668	5.52178	3.96093
PA1211		1.1536	hypothetical protein	2.38136	2.20238	3.31664	3.39301
PA1212		1.61967	probable major facilitator superfamily (MFS) transporter probable MFS transporter	0.757746	1.45512	2.66364	1.95305
PA1213		2.47588	hypothetical protein	1.21358	1.66172	5.61006	3.43542
PA1214		1.67313	hypothetical protein	1.33577	1.14366	2.75065	2.46996
PA1215		2.1651	hypothetical protein	1.65959	1.90462	5.05647	4.52401
PA1216		2.61977	hypothetical protein	4.15898	3.38562	12.1364	11.5008
PA1217		1.7933	probable 2-isopropylmalate synthase	6.01821	6.14347	13.9431	11.191
PA1218		1.40885	hypothetical protein	5.65508	5.17896	10.1096	7.82823
PA1219		1.18574	hypothetical protein	3.66244	2.84697	5.54621	4.23712
PA1220		2.06522	hypothetical protein	1.84487	2.12565	5.65004	4.60998
PA1221		1.57456	hypothetical protein	2.6768	2.5981	5.92123	4.49477
PA1222		1.19523	probable membrane-bound lytic murein transglycolase A	45.4746	45.259	60.9646	47.1856
PA1223		-1.19882	probable transcriptional regulator	10.686	11.1851	10.8938	9.382
PA1224		-1.08039	probable NAD(P)H dehydrogenase	10.4057	10.9742	12.4284	9.60482
PA1225		-1.15532	probable NAD(P)H dehydrogenase	7.61825	8.25335	8.37483	7.14317
PA1226		-1.49373	probable transcriptional regulator	10.9043	9.96674	9.87519	6.08401
PA1227		-1.25282	hypothetical protein	21.9102	22.4103	19.2949	16.2577
PA1228		-1.32944	hypothetical protein	65.6093	67.7298	54.0868	45.3561
PA1229		-1.48144	probable transcriptional regulator	6.68897	5.5446	4.83842	4.94446
PA1230		-2.28836	hypothetical protein	2.94201	2.16159	0.906677	1.85073
PA1231		-1.98166	conserved hypothetical protein	1.70889	1.62654	0.938096	1.20939
PA1232		-1.37614	hypothetical protein	1.69425	2.28874	1.73802	1.93601
PA1233		1.03629	hypothetical protein	9.48284	12.2155	12.5248	11.8361
PA1234		-1.14131	hypothetical protein	18.2615	18.3735	18.8783	14.2991
PA1235		1.38207	probable transcriptional regulator	4.41414	5.26732	7.90997	7.90401
PA1236		-1.07274	probable major facilitator superfamily (MFS) transporter probable MFS transporter	1.48968	1.62119	2.04812	1.64265
PA1237		2.02459	probable multidrug resistance efflux pump	1.07874	1.14834	3.50629	2.36804
PA1238		1.38215	probable outer membrane component of multidrug efflux pump	0.670022	0.77871	1.33186	1.23637
PA1239		1.09149	hypothetical protein	2.54509	1.9784	3.85415	2.48437
PA1240		1.01677	probable enoyl-CoA hydratase/isomerase	3.60119	3.4618	5.17419	3.87772
PA1241		-1.45083	probable transcriptional regulator	9.69132	10.334	9.28011	6.45941
PA1242	sprP	2.95737	SprP	4.88443	4.34513	16.4283	15.1566
PA1243		2.29336	probable sensor/response regulator hybrid	17.0287	17.3783	44.358	36.2605
PA1244		1.02421	hypothetical protein	250.607	290.222	311.933	242.273
PA1245	aprX	1.47172	AprX	130.384	156.76	236.01	175.978
PA1246	aprD	2.01653	alkaline protease secretion protein AprD	33.9312	34.7165	74.3475	62.7192
PA1247	aprE	1.96271	alkaline protease secretion protein AprE	36.3532	40.7058	86.1678	65.4153
PA1248	aprF	1.93029	Alkaline protease secretion outer membrane protein AprF precursor	24.6274	27.6612	54.9678	44.8553
PA1249	aprA	4.24527	alkaline metalloproteinase precursor	100.808	102.784	468.627	390.846
PA1250	aprI	1.60369	alkaline proteinase inhibitor AprI	116.405	127.141	214.996	173.352
PA1251		1.65362	probable chemotaxis transducer probable (methyl-accepting chemotaxis) protein	20.6353	22.7326	38.8633	32.6279
PA1252		1.26809	probable L-malate dehydrogenase	8.69429	9.79491	15.0941	11.1817
PA1253		1.17092	probable semialdehyde dehydrogenase	1.89137	1.84576	3.34972	2.3178
PA1254		1.13623	probable dihydrodipicolinate synthetase	1.35371	1.01722	1.8578	1.59671
PA1255		1.98032	hypothetical protein	0.637861	0.601486	2.12478	1.1015
PA1256		-1.06071	amino acid ABC transporter ATP binding protein	1.87996	1.34539	2.11056	1.85841
PA1257		-1.25143	amino acid ABC transporter membrane protein	1.02354	2.23197	2.15705	1.19939
PA1258		1.16165	probable permease of ABC transporter	0.932961	1.28527	1.61732	1.65065
PA1259		-1.23358	hypothetical protein	1.82698	2.00905	2.03417	1.86878
PA1260		1.42163	amino acid ABC transporter periplasmic binding protein	0.755903	1.23069	1.80177	1.78319
PA1261		-1.03963	probable transcriptional regulator	2.93416	3.11269	4.18885	3.19697
PA1262		1.21869	probable major facilitator superfamily (MFS) transporter probable MFS transporter	0.753545	0.94373	1.4618	1.2133
PA1263		-1.13653	hypothetical protein	23.6295	24.7862	21.8466	19.9487
PA1264		1.24139	probable transcriptional regulator	4.65835	5.56479	7.92009	7.0443
PA1265		-1.32272	hypothetical protein	1.11816	0.689411	1.09343	0.721437
PA1266		-1.28255	probable oxidoreductase	1.70327	1.64446	1.46739	1.81826
PA1267		-1.31092	hypothetical protein	1.14833	0.906473	1.32711	0.766163
PA1268		-1.29965	hypothetical protein	0.945178	1.02933	1.23481	0.732458
PA1269		1.00065	probable transcriptional regulator	11.2614	10.1779	12.4109	11.2593
PA1270		-1.02537	hypothetical protein	1.6181	1.41139	2.20002	1.67654
PA1271		-2.05983	probable tonB-dependent receptor	46.2615	50.5749	25.7742	20.347
PA1272	cobO	-1.13607	cob(I)alamin adenosyltransferase	51.0179	50.9881	48.9139	40.9822
PA1273	cobB	-1.1813	cobyrinic acid a,c-diamide synthase	24.5239	24.3328	23.5726	17.7121
PA1274		-1.2604	conserved hypothetical protein	24.2346	23.3333	20.9033	16.8566
PA1275	cobD	-1.28753	cobalamin biosynthetic protein CobD cobalamin biosynthetic protein CbiB	16.088	17.0717	13.7653	12.965
PA1276	cobC	-1.50011	cobalamin biosynthetic protein CobC	26.7085	25.9781	18.4298	16.5971
PA1277	cobQ	-1.40848	cobyric acid synthase	26.9706	25.1995	20.0485	16.8061
PA1278	cobP	-1.34643	cobinamide kinase	25.5177	27.4298	19.345	19.188
PA1279	cobU	-1.0337	nicotinate-nucleotide--dimethylbenzimidazole phosphoribosyltransferase cobalamin biosynthesis protein cobU	23.4257	25.5338	24.0553	22.0545
PA1280		1.42721	hypothetical protein	17.5917	19.8866	29.6135	23.8032
PA1281	cobV	10.4683	cobalamin (5'-phosphate) synthase	12.3134	12.495	145.223	128.217
PA1282		61.9914	probable major facilitator superfamily (MFS) transporter probable MFS transporter	4.82208	4.88296	371.173	322.836
PA1283		12.0801	probable transcriptional regulator	13.5678	13.0389	187.442	149.728
PA1284		6.8076	probable acyl-CoA dehydrogenase	3.56143	4.59382	35.5643	28.0831
PA1285		-1.00211	probable transcriptional regulator	34.6922	37.0929	38.697	31.849
PA1286		-1.46246	probable major facilitator superfamily (MFS) transporter probable MFS transporter	3.754	4.37722	4.41325	2.64654
PA1287		1.18525	probable glutathione peroxidase	46.2515	50.8967	63.237	51.1335
PA1288		-1.3419	probable outer membrane protein precursor	264.897	273.703	216.87	182.919
PA1289		-1.12004	hypothetical protein	7.68599	8.4302	8.9761	7.37979
PA1290		-1.34308	probable transcriptional regulator	8.303	10.0219	8.38676	6.99165
PA1291		1.02003	hypothetical protein	13.0835	14.1739	16.189	13.3297
PA1292		1.39851	probable 3-mercaptopyruvate sulfurtransferase	24.845	24.8924	35.9569	32.2395
PA1293		1.17143	hypothetical protein	35.58	35.2816	42.8943	38.5691
PA1294	rnd	1.23091	ribonuclease D	56.6811	64.1906	83.3381	64.6752
PA1295		1.19594	conserved hypothetical protein	33.683	35.6001	47.323	35.038
PA1296		3.69643	probable 2-hydroxyacid dehydrogenase	43.2882	44.8304	182.601	141.001
PA1297		2.0725	probable metal transporter	10.1738	10.8278	26.2604	20.1713
PA1298		-1.0099	conserved hypothetical protein	12.6634	12.8286	17.2367	10.4741
PA1299		-1.82704	conserved hypothetical protein	36.9359	50.1489	26.5294	20.1771
PA1300		-1.45612	ECF sigma factor probable sigma-70 factor, ECF subfamily	6.03112	8.10596	5.61006	5.62931
PA1301		-1.36906	probable transmembrane sensor	4.10446	4.74495	3.69443	4.22057
PA1302		-1.05405	probable heme utilization protein precursor	3.76798	3.36417	4.95161	3.64788
PA1303		-1.45292	signal peptidase	7.69498	8.21404	6.64896	5.88121
PA1304		-1.16288	probable oligopeptidase	14.667	13.9366	14.1947	11.9251
PA1305		-1.48519	hypothetical protein	41.3743	48.6768	35.7908	23.794
PA1306		-1.31177	probable HIT family protein	35.8925	39.0771	30.6003	25.0289
PA1307		-1.19602	conserved hypothetical protein	48.518	54.5425	47.7218	38.2963
PA1308		-1.25892	hypothetical protein	69.1624	77.4467	68.3039	48.6266
PA1309		-1.36049	probable transcriptional regulator	19.8457	20.4711	17.1495	13.4302
PA1310	phnW	-1.14217	2-aminoethylphosphonate:pyruvate aminotransferase	1.80949	2.02213	2.13142	2.07958
PA1311	phnX	-1.05433	2-phosphonoacetaldehyde hydrolase	4.50255	5.30999	6.01659	5.16327
PA1312		-1.25052	probable transcriptional regulator	6.34467	6.61276	6.15139	5.89312
PA1313		-1.57632	probable major facilitator superfamily (MFS) transporter probable MFS transporter	2.02888	2.86303	1.98148	1.97738
PA1314		1.02448	hypothetical protein	10.2354	10.0539	11.3651	11.4678
PA1315		-1.10078	probable transcriptional regulator	23.1744	24.737	26.3445	16.9485
PA1316		-1.22676	probable major facilitator superfamily (MFS) transporter probable MFS transporter	5.61614	5.55117	6.28676	4.56802
PA1317	cyoA	1.36407	cytochrome o ubiquinol oxidase subunit II	16.337	18.9465	26.2254	21.9932
PA1318	cyoB	1.32007	cytochrome o ubiquinol oxidase subunit I	13.0823	12.4775	18.4562	16.9908
PA1319	cyoC	1.43483	cytochrome o ubiquinol oxidase subunit III	12.0202	11.4873	18.8783	17.1266
PA1320	cyoD	1.44216	cytochrome o ubiquinol oxidase subunit IV	14.5629	14.7065	22.4403	20.7216
PA1321	cyoE	1.27442	cytochrome o ubiquinol oxidase protein CyoE	12.6397	14.6289	19.8965	16.588
PA1322		1.19301	probable TonB-dependent receptor	2.70199	2.67176	4.42886	3.68463
PA1323		15.7427	hypothetical protein	35.4525	40.7781	655.821	556.086
PA1324		15.1979	hypothetical protein	30.7345	33.9787	537.254	438.035
PA1324.1	P9	3.58076	P9	18.5071	20.3662	76.7877	64.2551
PA1325		-1.09514	conserved hypothetical protein	6.47242	6.10331	7.81009	5.78807
PA1326	ilvA2	-1.11245	threonine dehydratase, biosynthetic threonine deaminase	4.71633	4.80074	5.71154	4.73443
PA1327		1.09031	probable protease	4.37405	4.63903	6.71728	5.26768
PA1328		1.20826	probable transcriptional regulator	3.88772	4.10916	6.61605	5.28548
PA1329		1.16588	conserved hypothetical protein	1.34842	2.16159	2.80503	2.35625
PA1330		1.07904	probable short-chain dehydrogenase	11.4014	12.7201	15.3629	12.7368
PA1331		1.33897	conserved hypothetical protein	15.4786	15.7595	23.252	19.6216
PA1332		-1.05244	hypothetical protein	10.2011	11.4893	13.0901	9.88397
PA1333		1.07481	hypothetical protein	30.955	36.841	42.0619	29.5044
PA1334		-1.31866	probable oxidoreductase	2.82623	2.44708	2.29846	2.67051
PA1335	aauR	1.31012	AauR	10.5747	11.3255	16.7863	14.3685
PA1336	aauS	-1.09092	AauS	9.63716	10.6988	11.0196	9.78299
PA1337	ansB	1.4041	glutaminase-asparaginase	41.9013	42.946	62.0249	56.008
PA1338	ggt	1.16188	gamma-glutamyltranspeptidase precursor	28.5343	27.2407	33.6202	29.3331
PA1339	aatP	1.19968	AatP	88.4476	92.9572	115.285	103.037
PA1340	aatM	1.30617	AatM	47.5418	45.4806	64.8721	56.4791
PA1341	aatQ	1.17919	AatQ	50.5316	58.5973	68.8528	58.5941
PA1342	aatJ	1.15804	AatJ	181.099	211.408	243.954	210.702
PA1343		1.03786	hypothetical protein	26.9896	28.8212	30.8003	25.1038
PA1344		4.68448	probable short-chain dehydrogenase	31.3118	30.4907	154.231	130.445
PA1345		3.31107	hypothetical protein	3.224	3.76851	15.6094	12.0612
PA1346		2.9503	hypothetical protein	1.85643	1.75943	7.30613	5.83913
PA1347		1.1844	probable transcriptional regulator	5.99609	5.89525	9.90868	6.75664
PA1348		1.2614	hypothetical protein	9.87318	9.89202	15.5307	12.1343
PA1349		1.09743	conserved hypothetical protein	1.54895	2.54957	3.58021	2.204
PA1350		1.17616	hypothetical protein	3.31388	3.73523	4.96678	5.21166
PA1351		1.10877	probable sigma-70 factor, ECF subfamily	1.42774	1.3351	2.45669	1.56344
PA1352		1.8872	conserved hypothetical protein	0.416542	0.609954	1.33308	1.17579
PA1353		1.22344	hypothetical protein	4.40875	5.73291	8.88938	5.99923
PA1354		1.31703	hypothetical protein	7.2017	8.31147	13.0638	10.1312
PA1355		1.74648	hypothetical protein	1.01928	1.63396	2.70932	2.99226
PA1356		1.06432	hypothetical protein	1.57864	2.56579	3.28394	2.39074
PA1357		1.01605	conserved hypothetical protein	45.2662	47.9628	52.3135	42.5086
PA1358		-1.01789	hypothetical protein	41.0731	41.1515	42.4059	37.1445
PA1359		-1.27625	probable transcriptional regulator	14.0088	14.7462	12.9791	11.0311
PA1360		-1.3695	conserved hypothetical protein	13.3358	14.4493	11.8477	9.97407
PA1361	norM	-1.35673	NorM	20.3922	23.8227	17.8395	15.1337
PA1362		3.00433	hypothetical protein	3.11635	3.96292	13.7135	11.5614
PA1363		1.93358	ECF sigma factor probable sigma-70 factor, ECF subfamily	8.96181	11.6568	24.651	18.1327
PA1364		1.06283	probable transmembrane sensor	6.54152	7.06171	9.47655	7.14826
PA1365		-1.25397	probable siderophore receptor	4.37325	4.31787	4.53951	4.0516
PA1366		-1.01379	hypothetical protein	27.8037	28.5128	30.095	23.9755
PA1367		-1.42857	hypothetical protein	17.8165	20.2213	15.0138	12.4532
PA1368		-1.42174	hypothetical protein	8.12118	8.76468	7.30686	6.28599
PA1369		-1.83727	hypothetical protein	73.1306	81.8476	49.3507	35.2548
PA1370		-1.41222	hypothetical protein	35.4838	42.0989	29.5115	23.7183
PA1371		1.08065	hypothetical protein	42.1537	48.3309	55.1097	42.8041
PA1372		-1.05175	hypothetical protein	74.9782	85.0124	85.1385	68.1079
PA1373	fabF2	-1.3473	3-oxoacyl-acyl carrier protein synthase II	11.7207	12.4483	10.2917	9.36887
PA1374		-1.46027	hypothetical protein	3.82983	3.99063	3.98348	2.89108
PA1375	pdxB	-1.33864	erythronate-4-phosphate dehydrogenase	30.8162	33.4281	24.7373	21.6939
PA1376	aceK	1.08172	isocitrate dehydrogenase kinase/phosphatase	13.2808	15.7071	18.1696	14.793
PA1377		-1.08558	conserved hypothetical protein	26.3987	25.8662	27.3149	19.9768
PA1378		-1.02659	hypothetical protein	13.2658	10.933	15.4547	10.4314
PA1379		1.30321	probable short-chain dehydrogenase	2.70072	2.56592	5.38136	3.41742
PA1380		-1.07383	probable transcriptional regulator	5.9096	6.88755	7.80531	6.02733
PA1381		-1.09608	hypothetical protein	3.86766	3.00514	4.92591	3.22749
PA1382		-1.35151	probable type II secretion system protein	18.0206	19.7615	16.7515	12.322
PA1383		1.02233	hypothetical protein	16.3423	18.0755	19.1103	16.9538
PA1384	galE	1.22285	UDP-glucose 4-epimerase galactowaldenase	3.67664	3.37669	5.93095	4.77832
PA1385		-1.25662	probable glycosyl transferase	4.31494	4.01191	4.38832	3.90874
PA1386		-1.09696	probable ATP-binding component of ABC transporter	4.28434	6.19349	7.038	4.55609
PA1387		-1.09354	hypothetical protein	7.6821	9.82087	10.4923	7.6882
PA1388		-1.02833	hypothetical protein	6.76541	7.89915	9.66562	6.70223
PA1389		-1.18696	probable glycosyl transferase	8.05456	8.77737	9.70144	6.63521
PA1390		-1.19519	probable glycosyl transferase	6.22853	6.16523	6.7646	5.46815
PA1391		-1.43079	probable glycosyl transferase	4.63565	5.43319	4.95303	3.71397
PA1392		-1.28445	hypothetical protein	9.35771	10.1881	9.91337	7.29292
PA1393	cysC	1.15049	adenosine 5'-phosphosulfate (APS) kinase adenylylsulfate kinase; ATP:APS 3'-phosphotransferase	5.45391	7.30771	9.56843	7.30271
PA1394		-1.96246	hypothetical protein	20.4071	20.9039	11.6161	10.2189
PA1395		-2.1612	hypothetical protein	18.4394	21.5537	11.839	7.7136
PA1396		-2.20837	probable two-component sensor	10.4803	11.699	6.3878	5.01738
PA1397		-1.44275	probable two-component response regulator	30.6136	35.4665	24.5318	19.9399
PA1398		-1.31367	hypothetical protein	35.5415	40.2738	30.1828	25.7154
PA1399		-1.60996	probable transcriptional regulator	9.23426	12.3359	8.43032	6.45445
PA1400		-1.30953	probable pyruvate carboxylase	2.1496	2.30754	2.45696	1.95655
PA1401		1.12065	hypothetical protein	8.1857	8.20133	11.7701	9.18108
PA1402		-1.09251	hypothetical protein	2.50733	2.57054	3.30202	2.62882
PA1403		-1.20578	probable transcriptional regulator	13.681	12.9081	13.8257	10.1629
PA1404		2.97911	hypothetical protein	5.96144	6.99673	24.2119	18.3937
PA1405		-1.04365	probable helicase	16.6503	17.8056	18.9326	15.1567
PA1406		-1.23597	hypothetical protein	4.40022	6.35661	5.97224	4.55977
PA1407		1.83106	hypothetical protein	6.34874	6.36086	14.8649	11.8431
PA1408		6.2239	hypothetical protein	3.23621	3.32264	25.9766	21.3155
PA1409	aphA	1.38438	acetylpolyamine aminohydrolase	1.5295	1.90619	2.97479	2.97255
PA1410		-1.06183	probable periplasmic spermidine/putrescine-binding protein	1.88482	2.13784	2.38376	2.42358
PA1411		-1.63464	hypothetical protein	10.4751	10.8791	8.46431	6.25027
PA1412		-1.42627	hypothetical protein	1.46361	1.36865	1.278	1.29582
PA1413		1.2349	probable transcriptional regulator	13.79	13.6381	20.2039	15.6708
PA1414		-1.10313	hypothetical protein	614.548	450.775	487.932	463.537
PA1415		-1.0883	hypothetical protein	13.6906	11.9555	12.9901	12.3433
PA1416		-1.23428	conserved hypothetical protein	3.45383	3.88242	3.99154	3.50341
PA1417		1.34979	probable decarboxylase	1.21206	1.23866	1.96107	2.262
PA1418		1.06102	probable sodium:solute symport protein	2.34346	2.6554	3.83677	3.01276
PA1419		1.04037	probable transporter	0.898947	1.28666	1.45446	1.42722
PA1420		1.07832	hypothetical protein	2.4965	2.40863	3.20575	3.39301
PA1421	gbuA	1.64576	guanidinobutyrase agmatinase, agmatine ureohydrolase, AUH, proclavaminate amidino hydrolase, proclavaminic acid amidino hydrolase, PAH; 4-guanidinobutanoate amidinohydrolase	2.83168	2.67497	6.26457	5.00468
PA1422	gbuR	-2.18724	GbuR	25.4118	27.7235	15.7634	9.33646
PA1423	bdlA	-1.54987	BdlA BdlA	7.12276	7.81896	6.12007	5.03269
PA1424		-1.2606	hypothetical protein	12.691	12.0159	11.2201	10.1125
PA1425		-1.39587	probable ATP-binding component of ABC transporter	6.17221	6.83367	6.1617	4.80938
PA1426		-1.00786	hypothetical protein	5.98291	7.62914	7.04008	8.21165
PA1427		1.03891	hypothetical protein	4.68217	4.27719	6.76391	4.69246
PA1428		-1.76173	conserved hypothetical protein	7.10168	9.99736	5.40228	5.65501
PA1429		-1.27546	probable cation-transporting P-type ATPase	22.3918	18.3987	16.766	15.571
PA1430	lasR	1.22266	transcriptional regulator LasR	198.002	213.727	281.999	222.807
PA1431	rsaL	1.63438	regulatory protein RsaL	399.052	409.261	695.925	618.616
PA1432	lasI	-1.79258	autoinducer synthesis protein LasI	671.721	727.964	442.14	361.07
PA1433		-1.8685	conserved hypothetical protein	43.1892	48.2523	26.9559	20.9731
PA1434		-1.31381	hypothetical protein	12.2922	13.0785	12.383	8.83892
PA1435		1.06906	probable Resistance-Nodulation-Cell Division (RND) efflux membrane fusion protein precursor probable RND efflux membrane fusion protein precursor	1.60972	1.20959	1.89909	1.969
PA1436		-1.12019	probable Resistance-Nodulation-Cell Division (RND) efflux transporter probable RND efflux transporter	1.97231	2.12615	2.85643	1.89773
PA1437		1.16737	probable two-component response regulator	12.7197	15.789	19.3832	15.5783
PA1438		1.13127	probable two-component sensor	8.67465	8.87956	13.4083	9.26389
PA1439		-1.0294	conserved hypothetical protein	19.3221	21.457	22.5503	17.5638
PA1440		-1.29278	hypothetical protein	100.058	106.403	87.2422	73.6075
PA1441		-3.42946	putative flagellar hook-length control protein FliK	43.3107	45.151	13.8067	12.2085
PA1442		-2.45183	conserved hypothetical protein	74.9908	91.4576	41.2694	26.91
PA1443	fliM	-1.81747	flagellar motor switch protein FliM flaii protein	73.6737	79.1783	48.0203	36.5691
PA1444	fliN	-1.70031	flagellar motor switch protein FliN	89.6307	91.5256	63.06	45.011
PA1445	fliO	-1.66082	flagellar protein FliO	46.6357	48.2707	28.9296	26.6048
PA1446	fliP	-1.71232	flagellar biosynthetic protein FliP	35.0926	44.1775	25.1868	19.8809
PA1447	fliQ	-1.65976	flagellar biosynthetic protein FliQ	39.6975	42.7995	26.4296	22.0168
PA1448	fliR	-1.86318	flagellar biosynthetic protein FliR	15.2939	17.0757	10.166	8.43666
PA1449	flhB	-1.7024	flagellar biosynthetic protein FlhB	8.40219	10.1292	6.59195	5.72961
PA1450		-1.54544	conserved hypothetical protein	11.5271	11.6726	8.29933	8.24016
PA1451		-1.85436	conserved hypothetical protein	9.56415	10.6536	6.84561	5.48334
PA1452	flhA	-3.96882	flagellar biosynthesis protein FlhA	30.7348	37.9744	10.0157	7.68698
PA1453	flhF	-2.5498	flagellar biosynthesis protein FlhF	63.7608	68.9195	29.0158	21.9993
PA1454	fleN	-1.68571	flagellar synthesis regulator FleN MotR	98.0306	109.849	71.0741	52.984
PA1455	fliA	-1.63549	sigma factor FliA	107.265	117.249	77.6964	59.0493
PA1456	cheY	-1.5964	two-component response regulator CheY regulatory component of sensory transduction system for chemotaxis	141.979	153.974	104.123	78.7177
PA1457	cheZ	-1.61112	chemotaxis protein CheZ	116.307	132.901	88.5096	65.3831
PA1458		-1.82022	probable two-component sensor probable chemotaxis signal transduction histidine kinase	93.3264	99.0949	55.7137	49.7521
PA1459		-1.66022	probable methyltransferase probable chemotaxis signal transduction methyltransferase	60.9354	63.8284	39.8938	33.9852
PA1460	motC	-1.91877	MotC MotA	46.2765	48.9902	26.8314	21.924
PA1461	motD	-1.74722	MotD MotB	33.8658	35.1531	21.861	17.2278
PA1462		-1.85427	probable plasmid partitioning protein	55.8646	63.1217	34.1297	28.3826
PA1463		-1.67992	hypothetical protein	47.0285	50.4808	31.8848	25.042
PA1464		-1.79597	probable purine-binding chemotaxis protein	174.836	184.978	110.892	90.6781
PA1465		-1.68838	hypothetical protein	83.0944	78.3894	50.9306	44.1091
PA1466		-1.85489	hypothetical protein	17.0148	21.6348	12.543	9.30484
PA1467		-1.24437	hypothetical protein	11.7462	12.4091	12.1898	9.29935
PA1468		-1.45323	hypothetical protein	9.77847	9.70383	8.50254	6.63955
PA1469		1.12305	hypothetical protein	9.66834	9.57916	12.8496	11.2631
PA1470		1.67928	probable short-chain dehydrogenase	5.9462	5.11401	11.3113	10.1514
PA1471		17.6884	hypothetical protein	20.2672	24.76	427.498	372.751
PA1472		-1.28584	conserved hypothetical protein	4.89804	5.53835	5.41801	4.40174
PA1473		-1.14795	hypothetical protein	5.08547	4.40038	5.74364	4.36244
PA1474		-1.46863	hypothetical protein	17.5661	17.889	14.2622	10.9567
PA1475	ccmA	-1.61391	heme exporter protein CcmA	63.6731	74.7134	48.8443	36.5981
PA1476	ccmB	-1.46957	heme exporter protein CcmB	35.8294	41.4562	29.0521	22.1757
PA1477	ccmC	-1.61696	heme exporter protein CcmC	74.5479	85.3529	56.5293	42.9155
PA1478		-1.71556	hypothetical protein	78.5466	87.2696	52.7409	44.1666
PA1479	ccmE	-1.55782	cytochrome C-type biogenesis protein CcmE	83.6252	83.4666	58.2804	48.2098
PA1480	ccmF	-1.36927	cytochrome C-type biogenesis protein CcmF	41.392	42.2594	33.0806	26.6696
PA1481	ccmG	-1.46509	cytochrome C biogenesis protein CcmG Thiol:disulfide interchange protein DsbE	64.6526	66.5674	51.2448	38.0917
PA1482	ccmH	-1.51768	cytochrome C-type biogenesis protein CcmH	78.9967	75.9882	58.3063	44.4571
PA1483	cycH	-1.59106	cytochrome c-type biogenesis protein	67.0403	70.7285	48.5106	37.8886
PA1484		1.38686	probable transcriptional regulator	13.5223	15.5249	24.5258	17.5579
PA1485		1.42922	probable amino acid permease	0.993573	0.654166	1.87002	1.22029
PA1486	bapF	1.5458	beta-peptidyl aminopeptidase	4.05628	3.95801	8.07115	7.06337
PA1487		-1.02629	probable carbohydrate kinase	4.4155	4.31402	5.83193	4.68695
PA1488		1.07017	hypothetical protein	3.85524	4.20804	5.75948	4.92931
PA1489		-1.18202	hypothetical protein	5.44531	5.91307	6.14234	5.26472
PA1490		-1.18804	probable transcriptional regulator	5.89765	6.76019	6.46926	5.86898
PA1491		-1.45904	probable transporter	6.62951	6.95696	6.35444	4.57891
PA1492		-2.01608	hypothetical protein	10.3341	11.0078	5.78292	6.04468
PA1493	cysP	-1.20076	sulfate-binding protein of ABC transporter	93.646	98.5374	84.1903	75.6854
PA1494	muiA	1.42301	mucoidy inhibitor gene A	23.357	24.2944	34.7445	31.7418
PA1495		1.42262	hypothetical protein	5.82208	6.82607	10.8801	9.67575
PA1496		1.45396	probable potassium channel	5.42407	7.44379	10.43	10.7047
PA1497		1.25169	probable transporter	1.40059	1.87102	2.59964	2.49191
PA1498	pykF	1.07182	pyruvate kinase I Phosphoenolpyruvate kinase	1.86861	2.3063	3.09845	2.61219
PA1499		2.61954	conserved hypothetical protein	1.38037	1.13714	4.67948	3.63422
PA1500		1.46879	probable oxidoreductase	1.39473	1.61573	3.52597	2.14776
PA1501		-1.04349	conserved hypothetical protein glyoxylate-induced protein	7.43956	7.30468	8.08193	7.95601
PA1502	gcl	1.13753	glyoxylate carboligase	2.23036	2.16889	3.15882	3.18667
PA1503		-1.50669	hypothetical protein	2.15747	2.61192	1.97391	2.0735
PA1504		-1.2929	probable transcriptional regulator	18.7312	21.8151	18.0625	14.0724
PA1505	moaA2	1.1822	molybdopterin biosynthetic protein A2 molybdenum cofactor biosynthetic protein A	45.3459	45.1199	60.111	46.0304
PA1506		-2.62856	hypothetical protein	36.0102	41.3846	15.7762	13.6954
PA1507		-1.34293	probable transporter	9.79379	12.2869	9.71099	8.51228
PA1508		-1.22129	hypothetical protein	13.0936	18.1872	13.9284	12.636
PA1509	tli4	-1.11372	Tli4	35.5049	36.9683	34.9856	28.4264
PA1510	tle4	-1.25895	Tle4	17.6459	21.2974	18.0834	13.6911
PA1511	vgrG2a	-1.42615	VgrG2a	11.1636	11.3541	9.99119	7.61515
PA1512	hcpA	1.24855	secreted protein Hcp	0.598605	0.97459	1.0377	1.41212
PA1513		1.25944	hypothetical protein	9.2984	8.34191	13.3096	11.5012
PA1514		1.42868	ureidoglycolate hydrolaseYbbT	6.92929	7.40027	12.7601	10.4584
PA1515	alc	1.52435	allantoicase	6.14199	6.23161	13.0733	9.08877
PA1516		1.38355	hypothetical protein	4.36512	4.29805	8.43684	6.07585
PA1517		1.20571	conserved hypothetical protein	5.06901	4.70093	7.45588	6.54444
PA1518		1.27789	conserved hypothetical protein	14.3718	13.6844	19.672	17.8467
PA1519		-1.17246	probable transporter	2.33007	2.33452	2.82581	2.29216
PA1520		-1.34796	probable transcriptional regulator	66.1182	72.5796	58.5173	44.2135
PA1521		-1.23884	probable guanine deaminase	4.91011	4.85985	5.15868	4.43041
PA1522		-1.08722	hypothetical protein	9.20008	11.0704	12.5559	8.48252
PA1523	xdhB	1.00885	xanthine dehydrogenase	3.65692	3.68011	5.12386	4.15643
PA1524	xdhA	-1.05274	xanthine dehydrogenase	4.48398	3.93097	6.07661	3.9177
PA1525	alkB2	-1.01705	alkane-1-monooxygenase 2	4.99986	5.59269	7.20304	5.2062
PA1526		-1.41099	probable transcriptional regulator	44.8362	56.2407	39.2364	31.6475
PA1527		1.05007	conserved hypothetical protein	51.4899	56.6511	63.0565	50.7171
PA1528	zipA	1.3846	cell division protein ZipA	185.022	195.84	306.219	229.367
PA1529	lig	1.31163	DNA ligase	43.4751	45.3689	64.865	51.0274
PA1530		1.12459	hypothetical protein	64.6214	71.0237	82.3997	68.7218
PA1530.1	ffs	-1.02511	4.5S RNA	129.287	146.921	127.909	128.849
PA1531		1.03521	hypothetical protein	1.075	2.51313	2.58826	2.11329
PA1532	dnaX	-1.24899	DNA polymerase subunits gamma and tau	72.2405	82.5144	67.913	55.5219
PA1533		-1.03239	conserved hypothetical protein	421.123	446.081	440.296	378.772
PA1534	recR	-1.16314	recombination protein RecR	94.1265	105.451	99.534	73.7936
PA1535		1.04549	citronellyl-CoA dehydrogenase	15.8515	16.559	20.038	15.1312
PA1536		1.07101	conserved hypothetical protein	10.0682	9.72716	13.381	10.4052
PA1537		-1.24529	probable short-chain dehydrogenase	2.40529	2.76041	3.18409	2.20087
PA1538		-1.16423	probable flavin-containing monooxygenase	2.37812	2.33354	2.8617	2.33912
PA1539		-1.11468	hypothetical protein	14.5	13.1987	14.9602	11.5578
PA1540		-1.44994	conserved hypothetical protein	3.88345	5.65944	5.03206	3.20793
PA1541		-1.69865	probable drug efflux transporter	3.15728	4.63951	4.13533	1.76547
PA1542		-1.36574	hypothetical protein	5.24289	5.43884	5.25483	4.23214
PA1543	apt	-1.21851	adenine phosphoribosyltransferase	33.1048	35.2233	30.3291	24.0292
PA1544	anr	-1.02522	transcriptional regulator Anr	87.4965	97.8274	95.0123	85.1991
PA1545		-1.75722	hypothetical protein	98.165	110.74	65.6905	53.5921
PA1546	hemN	-1.27622	oxygen-independent coproporphyrinogen III oxidase	101.228	90.618	76.7155	73.8365
PA1547		-1.62026	hypothetical protein	17.2598	18.7717	11.8107	11.191
PA1548		-1.97573	conserved hypothetical protein	40.129	47.4315	26.9283	17.2559
PA1549		-1.74412	probable cation-transporting P-type ATPase	20.2303	23.1918	14.2785	11.2822
PA1550		-2.06762	hypothetical protein	82.4154	81.8522	45.7116	33.7039
PA1551		-1.99655	probable ferredoxin	57.2919	59.3521	30.2056	26.569
PA1552	ccoP1	-1.28168	Cytochrome c oxidase, cbb3-type, CcoP subunit	302.154	302.487	260.138	215.068
PA1552.1	ccoQ1	-1.34648	Cytochrome c oxidase, cbb3-type, CcoQ subunit	332.599	340.137	271.455	232.695
PA1553	ccoO1	-1.30659	Cytochrome c oxidase, cbb3-type, CcoO subunit	341.198	351.004	284.17	249.153
PA1554	ccoN1	-1.40815	Cytochrome c oxidase, cbb3-type, CcoN subunit cytochrome c oxidase polypeptide I homolog (heme b/copper cytochrome c oxidase subunit)	348.151	358.324	274.595	238.138
PA1555	ccoP2	-3.32749	Cytochrome c oxidase, cbb3-type, CcoP subunit	61.7498	57.3346	19.3659	16.4709
PA1555.1	ccoQ2	-2.02526	Cytochrome c oxidase, cbb3-type, CcoQ subunit	60.3396	58.7813	29.679	27.363
PA1556	ccoO2	-3.40949	Cytochrome c oxidase, cbb3-type, CcoO subunit	69.698	63.7616	22.0349	17.1155
PA1557	ccoN2	-2.80279	Cytochrome c oxidase, cbb3-type, CcoN subunit cytochrome c oxidase poly peptide I homolog (heme b/copper cytochrome c oxidase sub unit)	94.6931	76.8364	32.1832	28.6837
PA1558		1.37361	hypothetical protein	11.9632	11.3099	19.0724	15.4374
PA1559		2.56007	hypothetical protein (putative pseudogene)	374.87	399.186	1111.22	880.791
PA1560		2.49821	hypothetical protein	289.312	308.73	836.828	654.304
PA1561	aer	1.83279	aerotaxis receptor Aer	63.8562	68.8727	131.088	107.978
PA1562	acnA	7.93914	aconitate hydratase 1 aconitase	34.3301	36.9582	307.168	255.321
PA1563		-1.39154	conserved hypothetical protein	37.441	39.6434	30.556	23.7991
PA1564		-1.4645	conserved hypothetical protein	32.8475	37.1253	23.3753	22.7331
PA1565	pauB2	-1.32756	FAD-dependent oxidoreductase	6.48723	8.10225	6.60712	5.99405
PA1566	pauA3	-1.16515	Glutamylpolyamine synthetase	2.16221	2.10933	2.69612	2.05818
PA1567		1.0431	conserved hypothetical protein	3.58344	4.23041	6.00333	4.16481
PA1568		1.49813	conserved hypothetical protein	1.53583	2.8577	5.07124	3.3355
PA1569		-1.03251	probable major facilitator superfamily (MFS) transporter probable MFS transporter	1.81284	1.70278	2.09508	2.19766
PA1570		1.03764	probable transcriptional regulator	23.2038	22.7188	28.0885	19.2963
PA1571		1.64057	hypothetical protein	162.458	185.681	309.676	255.833
PA1572		1.20311	conserved hypothetical protein	35.5475	35.7511	47.2694	37.9804
PA1573		-1.10655	conserved hypothetical protein	21.7916	21.7028	22.0268	17.2549
PA1574		1.25881	conserved hypothetical protein	39.6608	49.2567	57.7717	52.9887
PA1575		-1.06335	hypothetical protein	5.41713	5.42747	6.34181	5.6796
PA1576		1.12284	probable 3-hydroxyisobutyrate dehydrogenase	31.8918	31.2346	39.5487	29.8678
PA1577		1.07651	hypothetical protein	22.0289	19.7956	24.9336	19.7628
PA1578		1.1904	hypothetical protein	13.5099	12.8666	17.5723	15.7802
PA1579		1.93965	hypothetical protein	230.393	259.966	532.449	427.218
PA1580	gltA	1.20594	citrate synthase	118.073	143.784	160.865	143.661
PA1581	sdhC	-1.43994	succinate dehydrogenase (C subunit) succinate dehydrogenase (cytochrome b-556 subunit)	682.062	815.875	597.595	460.712
PA1582	sdhD	-1.30846	succinate dehydrogenase (D subunit) succinate dehydrogenase hydrophobic membrane anchor protein	557.785	624.963	498.916	401.754
PA1583	sdhA	-1.31611	succinate dehydrogenase (A subunit) succinate dehydrogenase (flavoprotein subunit)	530.125	556.418	443.768	381.211
PA1584	sdhB	-1.27411	succinate dehydrogenase (B subunit) succinate dehydrogenase iron-sulfur protein	608.133	644.081	536.728	441.206
PA1585	sucA	1.27938	2-oxoglutarate dehydrogenase (E1 subunit) alpha-ketoglutarate dehydrogenase	283.525	295.854	400.074	338.222
PA1586	sucB	1.30614	dihydrolipoamide succinyltransferase (E2 subunit) 2-oxoglutarate dehydrogenase	197.14	201.787	274.61	246.382
PA1587	lpd	1.19796	dihydrolipoamide dehydrogenase Lpd LPD-GLC, L-factor for glycine oxidation system; dihydrolipoamide dehydrogenase (E3 subunit)	428.801	436.416	551.777	479.554
PA1588	sucC	1.27805	succinyl-CoA synthetase beta chain	1696.21	1731.38	1834.91	1537.2
PA1589	sucD	1.20982	succinyl-CoA synthetase alpha chain	1592.52	1631.36	1721.99	1432.99
PA1590	braB	-1.0919	branched chain amino acid transporter BraB protein	53.523	57.7411	56.9374	44.6204
PA1591		-1.39589	hypothetical protein	40.2559	47.555	37.0778	25.0151
PA1592		11.1983	hypothetical protein	704.592	787.694	7965.06	6981.86
PA1593		-1.99687	hypothetical protein	51.5335	63.0418	37.2111	20.2721
PA1594		-1.76898	hypothetical protein	43.2653	47.2648	29.1171	21.1323
PA1595		-1.76631	hypothetical protein	28.3208	31.0953	18.7549	14.7637
PA1596	htpG	-1.28275	heat shock protein HtpG chaperone Hsp90	594.035	634.548	532.676	426.375
PA1597		1.58061	hypothetical protein	49.8002	48.9305	80.3645	74.2536
PA1598		1.35448	conserved hypothetical protein	11.1968	12.4015	18.4545	15.801
PA1599		-1.00049	probable transcriptional regulator	11.2089	12.2739	13.7565	11.752
PA1600		1.13729	probable cytochrome c	2.98268	3.16768	5.1361	3.75263
PA1601		1.27655	probable aldehyde dehydrogenase	2.64427	2.56274	4.31428	4.02268
PA1602		1.06554	probable oxidoreductase	2.84155	3.1633	4.19615	3.80679
PA1603		-1.31147	probable transcriptional regulator	7.34459	9.01429	7.85144	6.44912
PA1604		-1.16347	hypothetical protein	20.1031	17.9083	16.2977	16.8976
PA1605		4.64484	hypothetical protein	5.10289	5.90208	31.6115	25.4131
PA1606		3.81338	hypothetical protein	5.94323	6.11771	27.5681	23.3029
PA1607		-1.28257	conserved hypothetical protein	89.1168	89.5516	79.4823	61.8589
PA1608		-1.60278	probable chemotaxis transducer probable methyl accepting chemotaxis protein	6.73513	7.92051	6.56923	4.18179
PA1609	fabB	1.06513	beta-ketoacyl-ACP synthase I FabB; KAS I	281.183	285.298	323.523	269.134
PA1610	fabA	-1.20188	beta-hydroxydecanoyl-ACP dehydrase FabA	345.823	380.415	345.128	262.682
PA1611		1.2733	hybrid sensor kinase	18.5238	20.25	28.2224	21.378
PA1612		-1.40325	hypothetical protein	10.3866	12.1493	10.5253	7.40292
PA1613		-1.09363	hypothetical protein	11.1219	13.2278	13.3003	10.9464
PA1614	gpsA	1.15718	glycerol-3-phosphate dehydrogenase, biosynthetic	62.1808	71.5797	85.0668	69.0541
PA1615		1.13016	probable lipase	74.7167	75.4281	92.1232	78.4558
PA1616		1.17746	conserved hypothetical protein	48.7728	50.2047	62.2536	54.113
PA1617		1.45364	probable AMP-binding enzyme	14.7143	14.4858	24.8081	19.1375
PA1618		1.23065	conserved hypothetical protein	44.3316	47.4365	61.4801	50.5697
PA1619		-1.32454	probable transcriptional regulator	10.45	11.0831	10.3905	7.89645
PA1620		1.14881	hypothetical protein	1.33078	1.33332	2.51666	1.45868
PA1621		-1.12372	probable hydrolase	18.8679	19.0954	17.9964	16.5769
PA1622		-1.11579	probable hydrolase	10.9152	11.7946	11.8847	10.4982
PA1623		1.36435	conserved hypothetical protein	44.8676	44.1903	63.8346	56.7446
PA1624		1.3115	hypothetical protein	34.5998	34.3765	48.0505	41.5738
PA1625		2.20157	conserved hypothetical protein	11.5994	12.3866	29.9624	25.0091
PA1626		-1.64861	probable major facilitator superfamily (MFS) transporter probable MFS transporter	10.9041	10.4367	7.42728	7.02552
PA1627		-1.63087	probable transcriptional regulator	9.52884	10.6278	8.72677	5.34084
PA1628		1.03252	probable 3-hydroxyacyl-CoA dehydrogenase	3.98498	3.84	5.7494	4.41756
PA1629		-1.26863	probable enoyl-CoA hydratase/isomerase	6.91709	7.2768	7.25169	5.64638
PA1630		-1.30386	probable transcriptional regulator	20.6042	23.6952	19.0496	15.3566
PA1631		-1.31484	probable acyl-CoA dehydrogenase	7.36342	7.8491	7.26637	5.99284
PA1632	kdpF	-1.90231	KdpF protein	5.17793	2.59391	3.49071	1.8096
PA1633	kdpA	-1.69407	potassium-transporting ATPase, A chain	4.26148	4.70576	3.78638	2.88255
PA1634	kdpB	-1.58523	potassium-transporting ATPase, B chain P-type ATPase potassium ion transporter	1.94828	1.952	1.62375	1.55165
PA1635	kdpC	-1.63675	potassium-transporting ATPase, C chain	1.4774	2.04411	1.38219	1.3277
PA1636	kdpD	-1.55855	two-component sensor KdpD	6.38475	6.36766	5.52142	4.33508
PA1637	kdpE	-1.14728	two-component response regulator KdpE	12.9448	14.9346	14.6364	11.2806
PA1638		-2.12443	conserved hypothetical protein	22.4292	24.655	13.3802	9.49594
PA1639		-1.6805	hypothetical protein	35.0536	32.9375	22.144	17.9393
PA1640		-1.12897	conserved hypothetical protein	36.6271	39.8832	36.4924	29.8898
PA1641		4.83771	hypothetical protein	13.2232	14.7825	76.7312	63.9199
PA1642	selD	1.21084	selenophosphate synthetase selenide,water dikinase	55.7191	59.3216	76.492	62.2346
PA1643		1.22711	conserved hypothetical protein	41.3535	42.484	55.8783	46.1816
PA1644		-1.06556	conserved hypothetical protein	19.4491	23.8307	23.2141	17.7172
PA1645		-1.08343	hypothetical protein	19.0365	20.1219	21.3402	15.6677
PA1646		-1.50337	probable chemotaxis transducer probable methyl-accepting chemotaxis protein	4.10349	4.30994	4.10087	3.0137
PA1647		-1.44431	probable sulfate transporter	5.90862	6.16844	5.29079	4.70528
PA1648		1.26793	probable oxidoreductase	3.32315	4.14251	6.20735	5.34778
PA1649		-1.33292	probable short-chain dehydrogenase	6.11567	4.54445	5.88983	3.90062
PA1650		-1.19998	probable transporter	9.81722	9.22665	10.442	7.65134
PA1651		-1.09399	probable transporter	12.4906	13.1971	13.6104	11.6332
PA1652		1.1087	hypothetical protein	23.7525	21.2284	26.392	22.5347
PA1653		-1.12171	probable transcriptional regulator	16.2014	17.5374	18.1592	13.2306
PA1654		-1.20037	probable aminotransferase	28.685	32.1405	27.1898	22.0851
PA1655		-1.21117	probable glutathione S-transferase	44.5019	46.0709	39.8194	33.8288
PA1656	hsiA2	-2.81355	HsiA2	86.8227	99.833	36.4636	28.7392
PA1657	hsiB2	-4.2937	HsiB2	110.912	113.119	27.2647	23.5302
PA1658	hsiC2	-3.92242	HsiC2	69.118	72.6505	19.9165	16.2478
PA1659	hsiF2	-4.15004	HsiF2	33.9802	32.5192	8.36009	7.98354
PA1660	hsiG2	-2.96613	HsiG2	25.251	24.8316	9.4814	7.90628
PA1661	hsiH2	-3.3204	HsiH2	31.476	32.2309	9.97345	9.45195
PA1662	clpV2	-3.14022	clpV2	28.4845	29.3513	10.5471	8.37817
PA1663	sfa2	-3.34742	Sfa2	26.5061	27.4059	9.32042	7.16301
PA1664	orfX	-2.99342	OrfX	26.7159	32.2859	11.4589	8.66299
PA1665	fha2	-2.9597	Fha2	26.3775	25.1244	9.58503	8.25234
PA1666	lip2	-2.41759	Lip2	29.5663	31.5413	13.7209	11.7249
PA1667	hsiJ2	-2.30006	HsiJ2	27.4349	27.8086	12.6016	11.4934
PA1668	dotU2	-2.47406	DotU2	23.8363	23.1663	11.7102	8.09641
PA1669	icmF2	-2.49366	IcmF2	22.4773	22.9834	10.0243	8.66717
PA1670	stp1	-2.33379	Stp1	22.4271	22.0429	11.0816	8.65705
PA1671	stk1	-2.23989	Stk1	13.6901	15.249	7.57075	6.49812
PA1672		1.31445	hypothetical protein	17.4297	19.3011	26.622	21.6939
PA1673		1.08666	hypothetical protein	182.152	123.463	163.979	165.949
PA1674	folE2	-1.17555	GTP cyclohydrolase I precursor	178.454	213.855	191.194	141.462
PA1675		1.73715	conserved hypothetical protein	52.4057	66.8001	119.199	88.4371
PA1676		4.0097	hypothetical protein	18.7519	21.9391	90.4601	74.9632
PA1677		1.25513	conserved hypothetical protein	24.0032	23.3321	27.214	30.2813
PA1678		-1.69931	probable DNA methylase	66.337	73.7776	45.1258	36.8002
PA1679		-1.29681	hypothetical protein	39.2826	41.8018	34.1782	26.7786
PA1680		2.77516	hypothetical protein	6.31455	5.93119	22.1666	16.3857
PA1681	aroC	-1.24244	chorismate synthase 5-enolpyruvylshikimate-3-phosphate phospholyase	68.1026	74.5749	63.0875	51.1934
PA1682		-1.25795	probable MFS metabolite transporter	15.9788	17.0225	14.8043	12.5117
PA1683		-1.12934	probable sugar aldolase	45.4954	52.2559	47.4949	38.8713
PA1684		-1.05832	1,2-dihydroxy-3-keto-5-methylthiopentene dioxygenase MtnD	58.963	61.7122	62.2244	50.9324
PA1685	masA	-1.25073	enolase-phosphatase E-1	55.4557	58.0517	52.6	38.3817
PA1686	alkA	-1.12547	DNA-3-methyladenine glycosidase II	20.4163	19.4108	19.4783	16.5324
PA1687	speE	-1.5832	spermidine synthase	68.7835	70.632	48.7378	38.7772
PA1688		1.39205	hypothetical protein	62.5816	68.2019	104.308	78.5773
PA1689		1.60292	conserved hypothetical protein	50.302	55.0419	91.1269	77.6955
PA1690	pscU	-1.08894	translocation protein in type III secretion	64.5392	70.6655	69.4152	53.7064
PA1691	pscT	-1.05886	translocation protein in type III secretion	45.4792	50.7933	52.2184	38.9099
PA1692		1.02296	probable translocation protein in type III secretion	106.468	103.319	117.832	98.0541
PA1693	pscR	1.01614	translocation protein in type III secretion	104.509	107.207	114.535	99.0509
PA1694	pscQ	1.0138	translocation protein in type III secretion	89.4029	86.6031	94.7799	85.3724
PA1695	pscP	1.0538	translocation protein in type III secretion	73.8205	73.9614	85.7177	70.6112
PA1696	pscO	-1.08976	translocation protein in type III secretion	179.599	192.667	188.931	152.792
PA1697		-1.28509	ATP synthase in type III secretion system	385.997	416.643	352.293	267.901
PA1698	popN	-1.287	Type III secretion outer membrane protein PopN precursor	624.487	679.128	592.609	453.137
PA1699	pcr1	-1.31366	Pcr1	692.061	712.488	627.04	507.856
PA1700	pcr2	-1.18314	Pcr2	488.876	467.113	439.877	360.206
PA1701	pcr3	-1.39862	Pcr3	343.887	378.562	297.732	228.277
PA1702	pcr4	-1.29996	Pcr4	277.019	289.339	234.059	194.944
PA1703	pcrD	-1.28799	type III secretory apparatus protein PcrD	346.105	377.254	315.624	250.516
PA1704	pcrR	-1.19495	transcriptional regulator protein PcrR	160.784	167.083	150.221	119.059
PA1705	pcrG	-1.26939	regulator in type III secretion	431.225	499.192	419.508	312.722
PA1706	pcrV	1.02993	type III secretion protein PcrV	797.665	853.967	930.421	745.173
PA1707	pcrH	1.30842	regulatory protein PcrH	1170.66	1188.49	1488.63	1266.56
PA1708	popB	1.86772	translocator protein PopB PepB	2917.42	2979.15	4341.05	3709.81
PA1709	popD	1.99215	Translocator outer membrane protein PopD precursor PepD	2315.77	2370.67	3405.16	2906.52
PA1710	exsC	-1.04005	ExsC, exoenzyme S synthesis protein C precursor. S synthesis trans-regulatory protein	1263.01	1347.86	1227.04	961.569
PA1711	exsE	-1.14534	ExsE	1043.64	1107.63	982.445	785.357
PA1712	exsB	-1.30146	exoenzyme S synthesis protein B S synthesis trans-regulatory protein	625.292	673.852	587.024	440.894
PA1713	exsA	-1.95106	transcriptional regulator ExsA S synthesis trans-regulatory protein ExsA	900.478	1126.96	588.165	418.738
PA1714	exsD	-1.16603	ExsD	1305.23	1414.29	1144.86	910.404
PA1715	pscB	-1.60326	type III export apparatus protein	544.234	592.184	399.999	326.306
PA1716	pscC	-1.49349	Type III secretion outer membrane protein PscC precursor	353.538	384.77	280.858	217.198
PA1717	pscD	-1.4134	type III export protein PscD	290.108	314.833	230.552	195.023
PA1718	pscE	-1.31152	type III export protein PscE	558.912	573.521	479.605	387.401
PA1719	pscF	-1.19693	type III export protein PscF	880.098	973.922	812.72	686.019
PA1720	pscG	-1.27288	type III export protein PscG	621.129	622.091	539.598	450.451
PA1721	pscH	-1.25376	type III export protein PscH	361.107	384.043	321.54	273.703
PA1722	pscI	-1.19175	type III export protein PscI	440.124	456.459	404.454	333.175
PA1723	pscJ	-1.26794	type III export protein PscJ	470.121	521.49	428.197	341.045
PA1724	pscK	-1.395	type III export protein PscK	171.07	181.574	135.5	111.498
PA1725	pscL	-1.41533	type III export protein PscL	232.706	240.027	182.723	154.405
PA1726	bglX	-1.36845	periplasmic beta-glucosidase gentobiase; cellobiase	58.5479	65.0003	49.3588	39.7935
PA1727	mucR	-1.28695	MucR	8.54812	9.58536	8.61409	7.1817
PA1728		1.76774	hypothetical protein	26.6845	24.8014	53.148	38.0969
PA1729		1.34275	conserved hypothetical protein	30.744	34.7656	49.4517	37.1974
PA1730		2.85052	conserved hypothetical protein	3.93017	3.60724	13.8167	11.9584
PA1731		1.87809	conserved hypothetical protein	3.98929	3.9969	10.2557	8.10907
PA1732		2.48892	conserved hypothetical protein	4.07253	4.51748	11.4302	13.4195
PA1733		2.08938	conserved hypothetical protein	10.7166	8.82354	24.6475	19.5237
PA1734		1.36888	hypothetical protein	7.70076	7.95213	13.486	10.7486
PA1735		-1.32782	hypothetical protein	9.83982	10.8664	10.0577	7.47378
PA1736		1.18235	probable acyl-CoA thiolase	4.05734	3.71019	6.36365	5.03043
PA1737		1.20941	probable 3-hydroxyacyl-CoA dehydrogenase	5.8116	6.13106	9.68749	7.25107
PA1738		1.0669	probable transcriptional regulator	15.2367	16.2863	19.1294	15.9304
PA1739		-1.15431	probable oxidoreductase	4.3549	4.7635	5.44846	4.31456
PA1740		1.0111	hypothetical protein	8.94088	10.8274	12.2197	10.0262
PA1741		1.14397	hypothetical protein	25.5765	28.3447	33.6604	26.2684
PA1742	pauD2	1.28744	Glutamine amidotransferase class I	43.4538	39.9849	54.9367	51.416
PA1743		-2.24089	hypothetical protein	2.10354	2.43179	1.68302	1.0179
PA1744		-1.95952	hypothetical protein	3.01455	2.66497	1.8444	1.85918
PA1745		3.84783	hypothetical protein	4.28847	3.81925	17.53	18.9009
PA1746		1.40641	hypothetical protein	25.2003	17.3439	29.7433	29.2321
PA1747		-1.00585	hypothetical protein	10.0682	8.02876	11.6357	8.83259
PA1748		-1.06494	probable enoyl-CoA hydratase/isomerase	31.9681	32.1419	33.3026	25.0787
PA1749		-1.00308	hypothetical protein	116.663	132.097	140.736	103.298
PA1750		-1.16763	phospho-2-dehydro-3-deoxyheptonate aldolase 3-deoxy-d-arabino-heptulosonate 7-phosphate synthase	184.761	196.169	182.731	142.979
PA1751		-1.0126	hypothetical protein	51.1629	51.9811	55.6851	46.1018
PA1752		1.40792	hypothetical protein	44.9382	49.2104	71.3922	59.9145
PA1753		1.51855	conserved hypothetical protein	32.4401	40.7056	60.7419	48.565
PA1754	cysB	-1.05355	transcriptional regulator CysB	70.2606	72.0707	74.4786	59.7587
PA1755		-1.18561	hypothetical protein	23.6578	24.1502	22.5692	17.667
PA1756	cysH	-1.12695	3'-phosphoadenosine-5'-phosphosulfate reductase PAPS reductase	30.3334	31.1656	29.1388	23.6498
PA1757	thrH	-1.30663	homoserine kinase	65.6667	74.4804	60.2764	46.8433
PA1758	pabB	-1.07675	para-aminobenzoate synthase component I ADC-synthase	27.8856	29.6243	27.6467	24.035
PA1759		1.03497	probable transcriptional regulator	20.0344	22.4019	24.7456	19.1543
PA1760		1.10006	probable transcriptional regulator	12.788	13.9551	17.1515	14.155
PA1761		1.00972	hypothetical protein	13.1222	14.6574	16.1898	13.3861
PA1762		1.03371	hypothetical protein	6.98206	7.50599	9.54153	7.48064
PA1763		1.04811	hypothetical protein	2.72523	3.60265	4.19935	4.00811
PA1764		1.01512	hypothetical protein	2.33153	2.50631	3.53655	2.72459
PA1765		1.16062	hypothetical protein	4.77259	4.7817	7.85787	5.55219
PA1766		1.19355	hypothetical protein	105.098	116.093	141.985	116.397
PA1767		1.51304	hypothetical protein	65.7414	69.689	112.863	93.671
PA1768		1.13129	hypothetical protein	32.7936	40.2776	46.2103	35.5135
PA1769		4.06405	conserved hypothetical protein	51.9205	56.2171	251.657	188.38
PA1770	ppsA	1.36662	phosphoenolpyruvate synthase water dikinase; PEP synthase; Pyruvate	282.76	306.062	436.999	358.853
PA1771	estX	1.08044	EstX	27.695	30.0955	33.96	26.7413
PA1772		1.1556	probable methyltransferase	120.554	123.887	148.776	128.06
PA1773	cmaX	2.73484	CmaX protein	57.1827	65.8214	189.226	142.69
PA1774	crfX	1.00373	CrfX protein CfrX protein	159.907	157.16	182.162	132.687
PA1775	cmpX	1.23139	conserved cytoplasmic membrane protein, CmpX protein conserved cytoplasmic membrane protein, CmpX	116.362	128.186	160.373	134.536
PA1776	sigX	1.32986	ECF sigma factor SigX ECF sigma factor, SigX	900.446	1068.27	1355.88	1089.36
PA1777	oprF	-1	Major porin and structural outer membrane porin OprF precursor Porin F	9449.73	10192.3	11840.1	10038.9
PA1778	cobA	-1.06261	uroporphyrin-III C-methyltransferase S-adenosyl-L-methionine:uroporphyrinogen III	18.4701	22.4595	21.1632	17.6547
PA1779		1.62673	assimilatory nitrate reductase	2.09339	2.24006	5.69441	3.41914
PA1780	nirD	2.00105	assimilatory nitrite reductase small subunit	0.950079	1.07088	2.88223	2.24125
PA1781	nirB	-1.14468	assimilatory nitrite reductase large subunit	1.71119	2.04782	2.27058	1.92699
PA1781.1	nalA	3.69608	nitrogen assimilation leader A (NalA)	1.40577	1.40846	6.29546	6.44825
PA1782		1.21433	probable serine/threonine-protein kinase	1.43561	1.31646	2.33401	1.96437
PA1783	nasA	-1.2443	nitrate transporter	0.608792	0.802571	1.03684	0.503912
PA1784		2.05653	hypothetical protein	4.07316	5.14309	12.7677	9.82802
PA1785	nasT	-1.60102	NasT	2.54872	3.09119	2.32541	2.17996
PA1786	nasS	-1.59657	NasS	1.6703	2.25277	1.93034	1.27974
PA1787	acnB	-1.10309	aconitate hydratase 2	245.61	246.555	247.892	205.624
PA1788		-1.31973	hypothetical protein	50.2857	53.9566	46.1272	33.3211
PA1789		1.14947	hypothetical protein	58.9709	41.9709	59.581	55.4191
PA1790		-1.97132	hypothetical protein	52.5261	54.9335	31.8623	22.0545
PA1791		-2.52756	hypothetical protein	26.9684	30.5544	12.5679	10.4541
PA1792		1.12936	conserved hypothetical protein	28.4679	30.8363	35.8796	29.2277
PA1793	ppiB	-1.08215	peptidyl-prolyl cis-trans isomerase B PPIase B; Rotamase B	380.703	404.712	391.127	334.804
PA1794	glnS	-1.36248	glutaminyl-tRNA synthetase glutamine-tRNA ligase	131.772	141.058	108.293	90.2284
PA1795	cysS	-1.39177	cysteinyl-tRNA synthetase cysteine-tRNA ligase	182.435	190.351	146.941	120.676
PA1796	folD	-1.24873	5,10-methylene-tetrahydrofolate dehydrogenase / cyclohydrolase	43.967	42.4127	37.2692	30.4775
PA1796.1		-1.60201	tRNA-Arg	3326.65	5346.65	2329.12	1518.66
PA1796.2		-2.02599	tRNA-His	153.805	265.193	129.327	74.4676
PA1796.3		-2.27269	tRNA-Leu	149.855	241.233	104.545	67.5408
PA1796.4		-2.04795	tRNA-His	146.651	247.787	121.65	70.7174
PA1797		3.62917	hypothetical protein	27.182	28.4651	115.225	87.9183
PA1798	parS	-1.33513	two-component sensor, ParS	16.083	16.2044	13.914	11.4524
PA1799	parR	-1.19257	two-component response regulator, ParR	12.2318	13.4092	12.8683	10.4666
PA1800	tig	-1.39504	trigger factor	1277.75	1429.5	971.726	767.642
PA1801	clpP	-1.03575	ClpP protease ti	479.564	519.691	521.159	433.036
PA1802	clpX	-1.05195	ClpX heat shock protein	654.396	729.18	757.748	599.394
PA1803	lon	-1.0222	Lon protease CapR protein; Atp-dependent protease La	190.446	211.652	213.075	179.001
PA1804	hupB	-1.34921	DNA-binding protein HU	7211.27	7469.46	5828.88	4954.09
PA1804.1		-1.36692	tRNA-Asp	1029.37	1163.22	826.501	684.77
PA1805	ppiD	-1.40857	peptidyl-prolyl cis-trans isomerase D PPIase D; Rotamase D	236.462	263.227	200.663	155.38
PA1806	fabI	1.44004	NADH-dependent enoyl-ACP reductase	43.2143	46.8074	70.6952	57.5025
PA1807	nppD	1.72429	NppD probable ATP-binding component of ABC transporter	13.3064	12.3416	24.4322	21.4322
PA1808	nppC	1.77988	NppC probable permease of ABC transporter	10.7747	10.8715	22.6163	18.6815
PA1809	nppB	1.76477	NppB probable permease of ABC transporter	15.4549	16.8137	30.6248	26.8433
PA1810	nppA2	1.7307	NppA2 probable binding protein component of ABC transporter	26.8143	26.7602	49.9077	41.8177
PA1811	nppA1	1.4575	NppA1 probable solute-binding protein	12.0111	13.8838	21.9498	17.8439
PA1812	mltD	-1.07613	membrane-bound lytic murein transglycosylase D precursor	104.575	112.92	113.893	89.55
PA1813		-1.05287	probable hydroxyacylglutathione hydrolase probable glyoxalase II	17.9428	15.4232	18.7724	14.3056
PA1814	kerV	-1.02202	KerV	54.1746	56.4226	59.075	48.3036
PA1815	rnhA	-1.34393	ribonuclease H	86.6174	106.019	79.4194	63.3968
PA1816	dnaQ	-1.21456	DNA polymerase III, epsilon chain	77.407	84.9059	78.556	56.8706
PA1817		1.11087	hypothetical protein	44.6099	46.9896	55.5828	45.1009
PA1818	ldcA	-1.2018	lysine-specific pyridoxal 5'-phosphate-dependent carboxylase, LdcA Orn/Arg/Lys decarboxylase LdcC; lysine-specific pyridoxal 5Æ-phosphate-dependent carboxylase, LdcA	39.3681	37.8738	35.2718	27.9562
PA1819		-1.18425	probable amino acid permease	30.3001	33.5429	28.6626	23.3907
PA1820	nhaB	-1.10141	sodium/proton antiporter NhaB	14.7277	16.9303	16.6921	13.3553
PA1821		-1.55573	probable enoyl-CoA hydratase/isomerase	218.725	280.975	183.497	134.468
PA1822	fimL	-1.52108	hypothetical protein	154.096	170.793	118.22	93.9917
PA1823		-1.4696	conserved hypothetical protein	161.23	164.234	122.309	96.1717
PA1824		-1.77874	conserved hypothetical protein	32.2625	41.2032	23.5335	16.965
PA1825		-1.88321	hypothetical protein	43.1093	48.681	25.6062	21.9046
PA1826		-1.64963	probable transcriptional regulator	25.8468	27.4422	17.8333	14.4259
PA1827		-1.45937	probable short-chain dehydrogenase	2.95591	3.98277	3.94619	2.19076
PA1828		1.66953	probable short-chain dehydrogenase	21.1871	21.7848	35.9979	34.7253
PA1829		-1.02839	hypothetical protein	12.0021	13.1512	15.4211	11.1389
PA1830		1.36725	hypothetical protein	391.181	435.406	634.169	507.464
PA1831		-1.01164	hypothetical protein	28.4568	29.8792	33.2027	23.0782
PA1832		1.2329	probable protease SohB	50.0004	52.5987	68.6768	57.3438
PA1833		1.59311	probable oxidoreductase	67.6573	72.6843	120.766	101.196
PA1834		1.1904	hypothetical protein	13.3807	15.7643	20.4506	15.8112
PA1835		1.33416	hypothetical protein	8.15702	8.97208	13.5256	11.9917
PA1836		-1.07275	probable transcriptional regulator	14.0792	14.3735	14.4975	13.3621
PA1837		-1.03309	hypothetical protein	163.916	168.838	169.969	145.45
PA1838	cysI	-1.03689	sulfite reductase	100.047	111.496	114.433	91.5437
PA1839		-1.81331	hypothetical protein	28.6875	31.097	18.6679	14.276
PA1840		-1.21484	hypothetical protein	55.5237	62.3824	51.6806	44.5297
PA1841		-1.30797	hypothetical protein	59.6554	63.6758	54.4334	39.4897
PA1842		-1.28945	hypothetical protein	48.035	46.4117	39.6877	32.9767
PA1843	metH	-1.19769	methionine synthase 5-methyltetrahydrofolate--homocysteine S-methyltransferase	32.1367	35.7161	30.0294	24.4626
PA1844	tse1	-2.88838	Tse1	32.5709	37.2351	12.7403	11.4706
PA1845	tsi1	-2.53305	Tsi1	31.8757	30.6621	14.8737	10.2771
PA1846	cti	-1.37684	cis/trans isomerase	29.2319	33.5202	25.0382	19.5665
PA1847	nfuA	-1.35064	NfuA	158.856	172.528	129.194	108.228
PA1848		-1.32071	probable major facilitator superfamily (MFS) transporter probable MFS transporter	3.45196	3.82435	3.75922	3.20161
PA1849		-1.06049	conserved hypothetical protein	1.2785	3.52259	2.58571	3.01601
PA1850		1.12636	probable transcriptional regulator	6.10532	7.00742	9.46733	7.495
PA1851		1.17213	hypothetical protein	6.21481	5.45237	9.41523	6.71849
PA1852		1.73108	hypothetical protein	586.176	560.228	1089.33	902.392
PA1853		-1.52771	probable transcriptional regulator	33.1262	36.702	23.6869	20.5465
PA1854		-1.63415	conserved hypothetical protein	8.11567	8.53436	6.51116	5.23894
PA1855		-1.75852	hypothetical protein	5.94763	5.60845	4.04329	3.85152
PA1856		-1.07034	probable cytochrome oxidase subunit	4.68275	5.1231	6.25155	4.8532
PA1857		1.6944	conserved hypothetical protein	31.1012	34.4451	58.6264	50.1901
PA1858	str	-1.13119	streptomycin 3''-phosphotransferase	7.12904	8.31742	8.56416	6.98271
PA1859		1.01129	probable transcriptional regulator	6.82228	6.70385	8.28874	7.38208
PA1860		1.05883	hypothetical protein	5.8627	6.29681	7.7511	7.1794
PA1861	modC	-1.32087	molybdenum transport protein ModC	12.9448	12.1097	12.4806	8.47314
PA1862	modB	-1.43626	molybdenum transport protein ModB	15.9973	15.3482	12.543	10.6087
PA1863	modA	-1.58935	molybdate-binding periplasmic protein precursor ModA	11.4038	10.2933	7.95501	7.27073
PA1864		1.34278	probable transcriptional regulator	1.37203	1.31488	2.41293	2.18904
PA1865		1.45371	hypothetical protein	13.6152	14.1275	22.7341	19.2917
PA1866		1.09547	hypothetical protein	13.5247	13.5847	17.3845	14.2694
PA1867	xphA	-4.81219	XphA XphA	9.92928	12.5274	3.23004	2.2363
PA1868	xqhA	-4.15284	secretion protein XqhA	14.7275	16.2244	4.58239	3.68558
PA1869		-1.7782	probable acyl carrier protein	361.484	464.796	263.486	199.509
PA1870		2.69226	hypothetical protein	7.01938	6.85011	23.3884	17.873
PA1871	lasA	1.50231	LasA protease precursor staphylolytic protease preproenzyme LasA	48.4118	48.1947	79.2282	65.5279
PA1872		1.37474	hypothetical protein	19.2211	21.9107	31.7337	24.5736
PA1873		-1.1621	hypothetical protein	2.73322	3.15681	3.9923	2.54724
PA1874		1.16551	hypothetical protein	5.03847	4.85898	7.64671	6.06866
PA1875		1.05631	probable outer membrane protein precursor	3.58566	5.05386	6.46167	4.6833
PA1876		-1.04241	probable ATP-binding/permease fusion ABC transporter	2.86074	3.11699	3.988	3.29928
PA1877		1.04812	probable secretion protein	2.45167	1.86683	3.24893	2.53619
PA1878		-1.11982	hypothetical protein	8.5181	10.3488	11.317	7.73535
PA1879		-1.27206	hypothetical protein	7.13715	7.08067	6.79273	6.01571
PA1880		1.35118	probable oxidoreductase	6.1541	6.83913	11.0771	9.1778
PA1881		1.443	probable oxidoreductase	3.61447	3.11606	7.09151	5.02341
PA1882		-1.30645	probable transporter	17.0201	21.4958	17.5921	12.818
PA1883		-1.35837	probable NADH-ubiquinone/plastoquinone oxidoreductase	3.69852	4.58322	3.26199	4.18386
PA1884		-1.35841	probable transcriptional regulator	7.87946	7.8945	6.74834	6.49097
PA1885		1.11802	conserved hypothetical protein	7.70872	6.19332	9.41314	8.5397
PA1886	polB	-1.30462	DNA polymerase II DNA-directed DNA polymerase II	11.2364	11.6364	10.8974	8.61169
PA1887		-1.28606	hypothetical protein	4.81803	6.10674	5.29979	4.92975
PA1888		-1.33838	hypothetical protein	3.0021	2.95264	3.15118	2.57002
PA1889		5.33179	hypothetical protein	22.4561	21.985	127.982	106.631
PA1890		4.08869	probable glutathione S-transferase	39.3946	37.5368	175.063	138.135
PA1891		4.65463	hypothetical protein	8.26478	10.2759	53.9717	40.2985
PA1892		2.06722	hypothetical protein	9.10348	10.8607	25.2377	19.0339
PA1893		1.52968	hypothetical protein	7.62307	7.04518	13.5196	11.6451
PA1894		1.27559	hypothetical protein	16.7554	17.1243	22.4079	21.2687
PA1895		1.06845	hypothetical protein	9.04615	7.75121	10.8769	9.38865
PA1896		1.08072	hypothetical protein	7.83328	8.64636	11.2009	9.08282
PA1897		1.03752	hypothetical protein	10.9728	12.5136	14.2589	12.0876
PA1898	qscR	1.05218	quorum-sensing control repressor	11.5307	13.7325	16.4688	12.2604
PA1899	phzA2	1.82378	probable phenazine biosynthesis protein	11.0388	14.0835	26.8916	20.8993
PA1900	phzB2	2.1603	probable phenazine biosynthesis protein	22.4748	21.9607	50.4791	44.6295
PA1901	phzC2	1.38033	phenazine biosynthesis protein PhzC	12.8492	16.0682	20.1557	20.4249
PA1902	phzD2	1.76376	phenazine biosynthesis protein PhzD	8.65063	9.72716	18.3406	17.0303
PA1903	phzE2	1.83319	phenazine biosynthesis protein PhzE	6.69916	5.88586	14.1979	12.1024
PA1904	phzF2	1.86873	probable phenazine biosynthesis protein	5.15009	5.43884	12.1719	10.8479
PA1905	phzG2	1.93455	probable pyridoxamine 5'-phosphate oxidase	15.2222	16.332	32.8293	29.0291
PA1906		1.89792	hypothetical protein	8.38883	9.7815	21.5627	16.3016
PA1907		1.82807	hypothetical protein	2.29552	2.37103	5.1964	5.30971
PA1908		-1.07874	probable major facilitator superfamily (MFS) transporter probable MFS transporter	0.865125	0.609954	0.740602	1.00782
PA1909		1.00518	hypothetical protein	0.977605	0.607947	1.01293	1.06031
PA1910	femA	1.10351	ferric-mycobactin receptor, FemA	1.59197	1.82057	2.41593	2.36035
PA1911	femR	1.67939	sigma factor regulator, FemR	1.63342	1.10466	2.31246	3.42512
PA1912	femI	1.27165	ECF sigma factor, FemI	1.76172	1.53486	3.62939	1.84708
PA1913		-5.88284	hypothetical protein	5.7596	7.02755	1.7794	0.956619
PA1914		1.26811	conserved hypothetical protein halovibrin	1.93065	1.87091	3.62117	2.58831
PA1915		-1.24623	hypothetical protein	8.40411	7.96772	7.53807	7.33836
PA1916		-1.22678	probable amino acid permease	1.03937	1.5778	1.49238	1.25483
PA1917		1.07136	hypothetical protein	1.6739	2.12432	2.96624	2.223
PA1918		-1.52808	hypothetical protein	1.49683	1.49969	1.34545	1.19155
PA1919	nrdG	-1.48765	class III (anaerobic) ribonucleoside-triphosphate reductase activating protein, 'activase', NrdG class III (anaerobic) ribonucleoside-triphosphate reductase activating protein, 'activase', NrdG	8.50026	10.3534	8.09005	6.2909
PA1920	nrdD	-1.29947	class III (anaerobic) ribonucleoside-triphosphate reductase subunit, NrdD class III (anaerobic) ribonucleoside-triphosphate reductase subunit, NrdD	3.02557	2.80111	2.98761	2.71039
PA1921		5.41908	hypothetical protein	1.1986	1.15285	7.92335	7.59028
PA1922		-1.12589	probable TonB-dependent receptor	0.435453	0.793244	0.640497	0.705579
PA1923		1.97288	hypothetical protein	0.666427	0.556416	1.70373	1.32333
PA1924		-1.04604	hypothetical protein	1.30262	1.46825	2.06996	1.36574
PA1925		-1.57453	hypothetical protein	2.25644	1.90379	1.78424	1.61868
PA1926		-1.44914	Uncharacterized protein conserved hypothetical protein	24.8124	26.6244	20.3751	15.1498
PA1927	metE	-1.67589	5-methyltetrahydropteroyltriglutamate-homocysteine S-methyltransferase cobalamin-independent methionine synthase	3.47671	3.83844	3.00374	2.54807
PA1928	rimJ	-1.2036	ribosomal protein alanine acetyltransferase	9.94708	9.2152	9.52727	8.42894
PA1929		-1.22614	hypothetical protein	12.1603	13.3626	12.9957	9.73347
PA1930		-1.0005	probable chemotaxis transducer	4.04526	5.10376	5.67932	5.37226
PA1931		2.50393	probable ferredoxin	3.33083	4.92994	13.4729	10.9529
PA1932		1.59598	probable hydroxylase molybdopterin-containing subunit	6.11938	6.17036	11.9681	10.6931
PA1933		1.24453	probable hydroxylase large subunit	36.6858	37.1794	51.7602	40.199
PA1934		2.01975	hypothetical protein	118.338	128.266	284.243	211.702
PA1935		1.10681	hypothetical protein	10.8516	10.4308	15.1512	10.9731
PA1936		1.09913	hypothetical protein	10.2399	12.3888	14.2903	12.5592
PA1937		-1.41941	conserved hypothetical protein	22.9991	24.3022	19.4627	14.0991
PA1938		-1.47403	conserved hypothetical protein	14.9763	15.8096	12.2848	10.0057
PA1939		-1.36214	hypothetical protein	68.8642	77.2915	61.0986	46.5851
PA1940		-1.09527	hypothetical protein	9.87895	11.9798	12.2043	9.89329
PA1941		-1.00097	hypothetical protein	6.24711	5.02775	7.57477	5.79818
PA1942		-1.20293	hypothetical protein	3.69852	2.18966	3.49718	2.82016
PA1943		1.04601	hypothetical protein	5.90652	6.30759	7.80708	7.08267
PA1944		7.19153	hypothetical protein	14.2759	17.9639	131.957	105.539
PA1945		2.76321	probable transcriptional regulator	6.80846	7.81686	24.4496	19.5768
PA1946	rbsB	-1.0001	binding protein component precursor of ABC ribose transporter	113.672	121.549	131.509	100.9
PA1947	rbsA	1.32085	ribose transport protein RbsA	19.8606	19.8223	29.3055	23.0804
PA1948	rbsC	1.20338	membrane protein component of ABC ribose transporter	17.9984	19.9412	25.3829	20.3377
PA1949	rbsR	1.02577	ribose operon repressor RbsR	36.7664	34.1122	38.9053	33.2474
PA1950	rbsK	1.12864	ribokinase	40.8872	41.8467	48.4632	43.6589
PA1951	fapF	-1.23513	FapF	9.32519	10.1421	10.068	7.71869
PA1952	fapE	1.15828	FapE	0.567303	0.826744	1.19205	0.919221
PA1953	fapD	1.32449	FapD	2.16698	2.74246	5.0746	3.34816
PA1954	fapC	-1.39239	FapC	2.20176	1.90169	2.1497	1.67163
PA1955	fapB	-1.90013	FapB	0.95383	0.95565	0.551164	0.642885
PA1956	fapA	-1.30636	FapA	1.58832	0.795677	1.46848	0.999167
PA1957		-1.63595	hypothetical protein	10.6648	9.87454	8.24509	6.01487
PA1958		-1.58926	probable transporter	19.1476	17.4278	13.1681	10.9566
PA1959	bacA	1.83908	bacitracin resistance protein undecaprenol kinase	71.0103	93.7259	181.675	125.712
PA1960		1.43661	hypothetical protein	20.7332	24.0555	35.9417	27.5383
PA1961		1.14389	probable transcriptional regulator	10.7044	11.0158	14.4327	12.615
PA1962	azoR2	1.20156	FMN-dependent NADH-azoreductase 2, AzoR2	5.03764	3.25836	6.63259	5.41544
[truncated: 3,699 more rows]
