# Supplementary material for: Transcriptional Responses of Pseudomonas aeruginosa to Inhibition of Lipoprotein Transport by a Small Molecule Inhibitor
Source: J Bacteriol. 2020 Nov 19;202(24):e00452-20. doi: 10.1128/JB.00452-20 (PMC7685553; doi:10.1128/JB.00452-20)
Supplement: Supplemental file 3 [file JB.00452-20-sd003.xlsx]

## Sheet: Tabelle1
Feature ID	Experiment - Fold Change (normalized values)			Control - RNA-Seq_Control A alt - RPKM	Control - RNA-Seq_Control B alt - RPKM	6x MIC comp2A - RNA-Seq_6x MIC A alt - RPKM	6x MIC comp2A - RNA-Seq_6x MIC B alt - RPKM
PA0001	-1.49093	dnaA	chromosomal replication initiator protein DnaA	162.182	145.611	92.1328	59.1515
PA0002	-1.28217	dnaN	DNA polymerase III, beta chain	231.972	217.705	157.3	102.85
PA0003	-1.64367	recF	RecF protein	168.113	146.557	86.3517	54.9467
PA0004	-1.18804	gyrB	DNA gyrase subunit B	203.929	190.628	149.322	97.0286
PA0005	-1.72443	lptA	lysophosphatidic acid acyltransferase, LptA	67.4115	58.3019	35.8257	20.0891
PA0006	-1.49045		conserved hypothetical protein	52.3854	45.3431	33.383	17.9523
PA0007	-2.27961		hypothetical protein	8.09172	7.23455	4.20074	2.09506
PA0008	-1.56322	glyS	glycyl-tRNA synthetase beta chain	72.8377	73.3037	43.2274	27.5607
PA0009	-1.52274	glyQ	glycyl-tRNA synthetase alpha chain	73.4257	67.264	41.1593	28.0472
PA0010	-1.01174	tag	DNA-3-methyladenine glycosidase I	9.02229	7.94982	7.46253	7.04211
PA0011	-1.76691		2-OH-lauroyltransferase	79.8328	69.2723	40.676	23.9889
PA0012	-1.09777		hypothetical protein	17.0498	17.1628	17.2852	8.58979
PA0013	-2.57342		conserved hypothetical protein	33.7922	30.0463	12.189	7.6675
PA0014	1.22987		hypothetical protein	21.0933	15.5053	24.7293	11.8184
PA0015	-1.36067		hypothetical protein	47.3511	40.3	31.425	18.3361
PA0016	-1.59652	trkA	potassium uptake protein TrkA	20.7852	19.0498	13.3802	7.38407
PA0017	-1.47613		conserved hypothetical protein	18.0679	17.1705	12.0417	7.7447
PA0018	-1.07019	fmt	methionyl-tRNA formyltransferase	8.11111	7.72581	7.91089	5.38867
PA0019	-1.23497	def	polypeptide deformylase formylmethionine deformylase	115.575	115.661	80.0451	58.8837
PA0020	-2.67257	tsaP	T4P secretin-associated protein TsaP	528.414	461.169	173.125	101.235
PA0021	-1.96582		conserved hypothetical protein	4.21599	3.81569	2.83699	1.24934
PA0022	-1.39702		conserved hypothetical protein	66.312	59.2261	43.6785	24.87
PA0023	1.61882	qor	quinone oxidoreductase NADPH:quinone reductase	28.8433	26.1279	43.9528	23.9674
PA0024	-1.63829	hemF	coproporphyrinogen III oxidase, aerobic	41.3669	39.1729	22.6441	15.0324
PA0025	-1.62716	aroE	shikimate dehydrogenase	29.4291	29.0906	17.1985	10.6958
PA0026	1.77042	plcB	phospholipase C, PlcB	54.1252	54.8483	87.5677	57.3044
PA0027	1.71656		hypothetical protein	38.3645	36.6619	61.6137	37.0602
PA0028	1.65531		hypothetical protein	32.5852	33.2959	48.3888	33.3285
PA0029	1.2526		probable sulfate transporter	7.81177	6.19753	10.1122	5.90341
PA0030	1.05076	cosX	CosX	2.40021	2.35361	3.05465	1.85107
PA0031	-1.1377	betC	choline sulfatase	5.30104	5.13684	5.57496	3.3165
PA0032	-1.95747		probable transcriptional regulator	12.2466	11.7989	6.71129	4.29084
PA0033	-1.18102	hptC	Histidine phosphotransfer protein HptC	19.2417	14.0059	13.9645	8.92155
PA0034	-1.49161		probable two-component response regulator	7.60714	8.09052	6.47922	3.48855
PA0035	1.19799	trpA	tryptophan synthase alpha chain	21.9855	23.3873	25.995	16.233
PA0036	1.09349	trpB	tryptophan synthase beta chain	24.4587	24.0588	25.5856	15.5618
PA0037	-1.99557	trpI	transcriptional regulator TrpI	19.5858	20.2919	10.9529	5.90966
PA0038	4.52972		hypothetical protein	60.1643	62.9263	255.868	159.449
PA0039	1.31908		hypothetical protein	1080.74	1039.5	1017.11	629.461
PA0040	-3.51975		conserved hypothetical protein	21.8616	17.8882	5.26172	4.14271
PA0041	-3.02715		probable hemagglutinin	20.3456	18.5386	6.90349	4.11517
PA0042	-1.81121		hypothetical protein	54.138	49.5238	26.68	17.2766
PA0043	-1.57761		hypothetical protein	4.97963	4.15582	2.84064	2.52966
PA0044	1.22445	exoT	exoenzyme T	2197.2	2170.24	1644.32	1017.98
PA0045	-3.50037		hypothetical protein	164.753	149.968	46.0811	23.0292
PA0046	-4.45138		hypothetical protein	187.729	182.873	42.1284	22.7305
PA0047	-4.36521		hypothetical protein	121.532	122.671	25.6522	16.6161
PA0048	-4.08936		probable transcriptional regulator	57.0457	54.7121	13.9059	8.19966
PA0049	-1.22164		hypothetical protein	9.24724	9.34645	8.00932	5.58996
PA0050	-1.32788		hypothetical protein	46.9111	44.0675	33.0021	19.5741
PA0051	1.08122	phzH	potential phenazine-modifying enzyme probable glutamine amidotransferase	4.45762	4.6398	5.53503	3.90209
PA0052	3.33987		hypothetical protein	6.8929	7.42291	24.9833	15.8571
PA0053	-1.45296		hypothetical protein (putative pseudogene)	50.1998	41.2712	27.9707	19.8173
PA0054	-1.30062		conserved hypothetical protein	27.7109	23.0602	19.7309	10.9041
PA0055	1.21387		hypothetical protein	20.4903	19.2258	21.4407	15.871
PA0056	-1.64789		probable transcriptional regulator	5.49199	5.60802	3.47873	2.78565
PA0057	-1.07729		hypothetical protein	2.67278	3.19248	3.47915	1.96989
PA0058	-1.19168	dsbM	DsbM	2.0972	1.81779	2.43458	0.93735
PA0059	18.0862	osmC	osmotically inducible protein OsmC	11.007	9.87895	186.109	119.345
PA0060	2.5385		conserved hypothetical protein	60.8571	51.1155	133.659	79.7384
PA0061	3.51573		hypothetical protein	38.8198	36.4406	119.389	77.6562
PA0062	8.09496		hypothetical protein	42.8275	36.5063	301.659	177.49
PA0063	-1.6357		hypothetical protein	19.8337	18.9008	11.0571	8.16735
PA0064	-1.70876		hypothetical protein	28.2325	29.2443	16.3963	9.87613
PA0065	-1.31739		hypothetical protein	32.1902	29.2133	20.7317	14.7085
PA0066	-1.52575		conserved hypothetical protein	56.6074	49.7768	31.82	20.9754
PA0067	1.42493	prlC	oligopeptidase A	54.3123	54.5315	71.3248	46.5291
PA0068	1.20889		hypothetical protein	68.513	64.4428	71.585	48.7314
PA0069	-1.69838		conserved hypothetical protein	15.0638	14.0083	8.71607	5.79967
PA0070	-1.97312	tagQ1	TagQ1	527.924	495.172	233.978	149.5
PA0071	-1.11992	tagR1	TagR1	65.1657	56.8802	51.9468	31.157
PA0072	-2.98681	tagS1	TagS1	21.8213	21.4561	7.18337	4.82666
PA0073	-3.16545	tagT1	TagT1	21.6699	24.757	6.40994	5.39895
PA0074	-2.54199	ppkA	serine/threonine protein kinase PpkA TagE1	31.2625	28.4586	10.8432	7.777
PA0075	-3.28373	pppA	PppA TagG1	52.0383	46.0793	14.6498	9.06491
PA0076	-2.90035	tagF1	TagF1	43.5365	43.5676	13.5541	9.81801
PA0077	-3.49133	icmF1	IcmF1	52.2665	50.9688	14.3753	9.12433
PA0078	-3.31292	tssL1	TssL1	36.5741	37.1948	10.2559	7.51534
PA0079	-2.87812	tssK1	TssK1	43.6884	45.9323	13.7425	10.3369
PA0080	-3.09625	tssJ1	TssJ1	35.729	35.4939	10.9914	7.4401
PA0081	-2.36328	fha1	Fha1	57.5556	49.2839	19.8368	14.7008
PA0082	-3.75384	tssA1	TssA1	105.899	82.6218	23.3642	15.211
PA0083	-3.52388	tssB1	TssB1	208.187	189.758	51.6641	33.5546
PA0084	-3.456	tssC1	TssC1	182.457	168.931	47.8492	29.057
PA0085	-3.9655	hcp1	Hcp1	736.081	693.224	174.875	104.534
PA0086	-4.83417	tagJ1	TagJ1	100.629	93.3221	19.7923	11.9466
PA0087	-4.85937	tssE1	TssE1	51.1153	50.1041	11.5921	5.79276
PA0088	-4.45609	tssF1	TssF1	35.3525	33.1137	7.66937	4.9322
PA0089	-4.42006	tssG1	TssG1	34.7836	31.2308	7.24949	4.90082
PA0090	-3.73621	clpV1	ClpV1	65.652	61.4127	15.6988	10.4607
PA0091	-3.90373	vgrG1	VgrG1 VgrG1a	56.772	53.2266	14.4907	8.24933
PA0092	-2.52787	tsi6	Tsi6	80.8207	65.5417	26.097	18.0041
PA0093	-3.16285	tse6	Tse6	32.9204	28.4126	10.0886	5.77224
PA0094	-2.45399		hypothetical protein	30.0536	28.5679	11.7494	7.41704
PA0095	-1.69536		conserved hypothetical protein	42.2471	38.5205	21.7096	14.7212
PA0096	-2.10892		hypothetical protein	20.9242	21.7473	10.0016	6.56512
PA0097	-2.68831		hypothetical protein	17.6386	16.1487	6.77017	4.114
PA0098	-2.5779		hypothetical protein	13.4568	12.6081	5.36484	3.63259
PA0099	-2.07299		hypothetical protein	29.6255	24.4848	11.9912	8.43743
PA0100	-1.44994		hypothetical protein	70.0017	67.0011	45.0578	26.8435
PA0101	-1.56973		hypothetical protein	26.1261	26.761	16.2592	10.123
PA0102	3.30018		probable carbonic anhydrase	266.276	251.705	768.801	489.612
PA0103	11.0339		probable sulfate transporter	19.5533	19.5655	205.243	128.685
PA0104	7.00635		hypothetical protein	17.4665	15.8721	116.47	66.8059
PA0105	1.3835	coxB	cytochrome c oxidase, subunit II	11.5515	11.4605	17.6978	9.60581
PA0106	1.33416	coxA	cytochrome c oxidase, subunit I	3.81026	4.55873	6.91964	4.09954
PA0107	2.09102		conserved hypothetical protein	2.59391	1.88925	5.70409	3.6421
PA0108	2.00391	coIII	cytochrome c oxidase, subunit III	3.46147	3.84846	7.30192	6.34742
PA0109	1.80033		hypothetical protein	11.302	10.1709	18.7076	13.3277
PA0110	1.28593		hypothetical protein	2.74073	2.68666	4.17401	2.73819
PA0111	2.30701		hypothetical protein	1.34399	1.00608	3.09614	2.14839
PA0112	1.34914		hypothetical protein	1.19552	1.73562	2.13083	1.66493
PA0113	-1.15406		probable cytochrome c oxidase assembly factor	5.86819	4.8384	5.294	3.6111
PA0114	1.0131	senC	SenC	23.3085	16.6695	19.7306	12.3463
PA0115	-1.21114		conserved hypothetical protein	37.7062	30.3475	26.354	16.4757
PA0116	-1.59801		hypothetical protein	58.1988	54.4011	32.0262	21.5685
PA0117	-2.17148		probable short chain dehydrogenase	8.21938	7.8841	4.2903	2.5595
PA0118	-1.13308		hypothetical protein	11.1829	10.3691	10.9625	6.01597
PA0119	-1.68366		probable dicarboxylate transporter	7.92583	7.30664	4.71828	3.5993
PA0120	-1.19865		probable transcriptional regulator	7.98561	9.32706	8.27238	4.92271
PA0121	-1.0157		hypothetical protein	8.04641	7.7669	8.0954	5.76476
PA0122	-1.05601	rahU	rahU	74.7879	64.8187	61.992	38.3995
PA0123	-1.57846		probable transcriptional regulator	21.7871	18.9259	12.5461	8.33897
PA0124	-2.11947		hypothetical protein	40.8403	35.8049	18.6651	10.0627
PA0125	-2.17144		hypothetical protein	47.4412	42.9223	20.0746	12.446
PA0126	-5.01669		hypothetical protein	33.5203	33.9567	6.87904	4.31916
PA0127	-1.05739		hypothetical protein	15.2994	15.8904	16.3682	8.3021
PA0128	-1.93257		conserved hypothetical protein	98.6368	82.6652	40.4838	29.0975
PA0129	-1.09433	bauD	Amino acid permease	6.72999	6.5812	7.05142	4.32823
PA0130	2.28614	bauC	3-Oxopropanoate dehydrogenase	17.1886	16.5579	36.4058	23.8855
PA0131	1.8055	bauB	BauB	9.32186	10.3828	16.8195	12.9575
PA0132	2.94664	bauA	Beta-alanine:pyruvate transaminase omega-amino acid--pyruvate transaminase	7.308	9.05273	25.3429	15.6125
PA0133	1.62946	bauR	BauR	11.1894	12.3526	21.8547	10.9249
PA0134	4.69346		probable guanine deaminase	9.64911	8.75263	42.287	28.7503
PA0135	1.62668		hypothetical protein	3.03542	1.92795	4.32815	3.58398
PA0136	-1.25296		probable ATP-binding component of ABC transporter	1.23755	1.40812	1.33448	0.692385
PA0137	1.18435		probable permease of ABC transporter	1.24026	1.06105	1.3895	1.1683
PA0138	-1.20351		probable permease of ABC transporter	3.10597	3.4352	3.08591	2.18055
PA0139	1.65798	ahpC	alkyl hydroperoxide reductase subunit C	410.196	396.539	574.832	427.046
PA0140	-1.22661	ahpF	alkyl hydroperoxide reductase subunit F	44.0517	39.2065	31.9797	19.8086
PA0141	-1.41217		conserved hypothetical protein	27.0235	24.8073	16.2432	11.8307
PA0142	-1.00069		hypothetical protein	4.46729	5.06287	5.96142	3.42653
PA0143	1.09787	nuh	purine nucleosidase Nuh nucleoside hydrolase	46.0031	44.8828	44.7704	30.0865
PA0144	-1.41175		hypothetical protein	61.1865	58.5924	38.9326	24.985
PA0145	-1.36587		hypothetical protein	17.8425	17.6588	14.1103	7.71457
PA0146	-1.69821		conserved hypothetical protein	3.50815	3.50147	2.18846	1.73475
PA0147	1.02234		probable oxidoreductase	5.41408	5.7667	6.33716	4.39989
PA0148	1.09984		adenine deaminase	19.5157	16.2525	19.6123	11.8947
PA0149	-1.15714		probable sigma-70 factor, ECF subfamily	5.77216	5.76116	5.44883	3.91572
PA0150	-2.27196		anti-sigma factor probable transmembrane sensor	9.10212	8.30497	4.09756	2.92714
PA0151	1.42657		probable TonB-dependent receptor	2.06926	1.43109	3.06668	1.80689
PA0152	-1.71832	pcaQ	transcriptional regulator PcaQ	13.0635	12.2882	8.47596	4.64779
PA0153	-1.02796	pcaH	protocatechuate 3,4-dioxygenase, beta subunit	3.51258	2.10354	3.33741	2.0516
PA0154	-1.13568	pcaG	protocatechuate 3,4-dioxygenase, alpha subunit	7.31944	6.47242	6.98637	4.29778
PA0155	-1.9935	pcaR	transcriptional regulator PcaR	9.72716	7.99806	5.35801	3.00799
PA0156	1.1343	triA	Resistance-Nodulation-Cell Division (RND) triclosan efflux membrane fusion protein, TriA probable RND efflux membrane fusion protein precursor; Resistance-Nodulation-Cell Division (RND) triclosan efflux membrane fusion protein, TriA efflux membrane fusion protein precursor)	40.2934	35.5646	41.1547	24.1603
PA0157	1.04947	triB	Resistance-Nodulation-Cell Division (RND) triclosan efflux membrane fusion protein, TriB probable RND efflux membrane fusion protein precursor; Resistance-Nodulation-Cell Division (RND) triclosan efflux membrane fusion protein, TriB efflux membrane fusion protein precursor)	28.5548	26.5061	26.5675	17.2766
PA0158	1.11101	triC	Resistance-Nodulation-Cell Division (RND) triclosan efflux transporter, TriC probable RND efflux transporter; Resistance-Nodulation-Cell Division (RND) triclosan efflux transporter, TriC efflux transporter)	36.9172	34.528	37.3409	22.9052
PA0159	-1.05785		probable transcriptional regulator	32.2374	29.281	28.19	16.4763
PA0160	1.08175		hypothetical protein	17.1533	12.3185	14.3544	11.0766
PA0161	-2.04881		hypothetical protein	48.8265	37.8192	17.9491	13.9738
PA0162	-3.20736	opdC	histidine porin OpdC histidine porin OpdC	17.7493	18.0937	5.99983	3.69798
PA0163	-1.81705		probable transcriptional regulator	13.3596	11.7769	7.59968	4.67638
PA0164	-1.2743		probable gamma-glutamyltranspeptidase	5.31775	5.06746	4.78836	3.05306
PA0165	-5.01856		hypothetical protein	28.1704	26.0289	5.28608	3.66896
PA0166	-1.5747		probable transporter	1.65922	2.01487	1.35543	0.884093
PA0167	-1.08667		probable transcriptional regulator	41.3623	37.3184	33.8466	21.1872
PA0168	1.07043		conserved hypothetical protein	25.9391	22.9984	24.9761	15.3253
PA0169	-1.11062	siaD	SiaD	21.2679	18.6493	18.0473	10.6515
PA0170	1.01164		hypothetical protein	17.2587	14.7795	17.319	9.48855
PA0171	-1.05736		hypothetical protein	14.6893	10.9423	12.6437	8.01789
PA0172	-1.42052	siaA	SiaA	8.18409	6.5504	6.26123	3.59063
PA0173	1.36738		probable methylesterase response regulator for chemotaxis	1.03756	1.36845	1.96158	1.22171
PA0174	1.36498		conserved hypothetical protein	1.5486	1.09484	2.02411	1.41823
PA0175	1.47712		probable chemotaxis protein methyltransferase	2.44621	1.84268	3.93634	2.3056
PA0176	1.77706	aer2	aerotaxis transducer Aer2 methyl-accepting chemotaxis protein	4.57749	4.85431	9.66633	6.1548
PA0177	1.68936		probable purine-binding chemotaxis protein	6.16454	4.87429	11.1443	6.31877
PA0178	1.17468		probable two-component sensor probable chemotaxis protein sensory transduction histidine kinase	4.80278	3.80254	5.91993	3.90749
PA0179	1.51886		probable two-component response regulator probable chemotaxis response regulator	9.78031	8.38231	15.4235	8.70913
PA0180	1.28137	cttP	chemotactic transducer for trichloroethylene [positive chemotaxis], CttP McpA	8.98912	7.28354	11.4458	7.19124
PA0181	-1.03262		probable transcriptional regulator	9.96695	6.90946	8.58497	5.87461
PA0182	1.19291		probable short-chain dehydrogenase	5.47718	5.31202	7.39536	4.74936
PA0183	1.01093	atsA	arylsulfatase	2.97068	3.54356	4.04857	2.50946
PA0184	-1.21536		probable ATP-binding component of ABC transporter	2.08439	1.94172	2.27035	1.06436
PA0185	-1.02702		probable permease of ABC transporter	1.41967	1.22484	1.55681	0.961594
PA0186	-1.35583		probable binding protein component of ABC transporter	3.81026	4.82689	3.98657	2.26939
PA0187	1.67422		hypothetical protein	2.05033	2.90307	5.28189	3.04882
PA0188	1.5204		hypothetical protein	2.42627	2.55374	4.75691	2.82068
PA0189	-1.08491		probable porin	2.23317	1.82885	2.52595	1.22996
PA0190	-1.4883		probable acid phosphatase	2.62606	3.20946	2.57431	1.33858
PA0191	-1.74936		probable transcriptional regulator	4.36556	5.07641	3.28236	1.94786
PA0192	-1.22704		probable TonB-dependent receptor	1.21333	1.34194	1.54303	0.57334
PA0193	-1.10786		hypothetical protein	1.24956	0.903128	1.05597	0.731818
PA0194	-1.27934		hypothetical protein	1.94543	1.12189	1.44091	0.863832
PA0195	-1.43341	pntAA	putative NAD(P) transhydrogenase, subunit alpha part 1	11.6343	10.3605	8.36593	5.25491
PA0195.1	-1.13272	pntAB	putative NAD(P) transhydrogenase, subunit alpha part 2	7.55507	8.29475	6.41868	5.78684
PA0196	-1.35334	pntB	pyridine nucleotide transhydrogenase, beta subunit	8.58318	7.13452	6.18444	4.40933
PA0197	-1.00618	tonB2	TonB2	1.14859	1.43301	1.36053	1.0519
PA0198	-1.40207	exbB1	transport protein ExbB	3.4045	2.58897	2.33089	1.72766
PA0199	1.42612	exbD1	transport protein ExbD	6.96871	6.27921	8.91873	7.63911
PA0200	2.60365		hypothetical protein	39.4566	70.0115	112.814	96.1774
PA0201	-1.25481		hypothetical protein	19.8554	28.6922	18.8088	11.7552
PA0202	-1.40222		probable amidase	4.24312	4.87429	4.10718	2.26623
PA0203	-1.14588		probable binding protein component of ABC transporter	1.80446	1.27572	1.58464	0.976506
PA0204	-1.33295		probable permease of ABC transporter	1.82534	1.91775	1.97772	0.863832
PA0205	-1.38621		probable permease of ABC transporter	5.23851	5.35503	4.38983	2.91227
PA0206	-1.52225		probable ATP-binding component of ABC transporter	3.88038	3.73342	3.15278	1.78122
PA0207	-1.1677		probable transcriptional regulator	6.91999	7.51495	5.93032	5.08733
PA0208	-1.05633	mdcA	malonate decarboxylase alpha subunit	8.7632	7.79022	8.72794	5.41646
PA0209	-1.29653		conserved hypothetical protein	0.926396	0.968661	0.778404	0.57295
PA0210	1.14113	mdcC	malonate decarboxylase delta subunit	1.81574	0.517793	1.39853	1.0366
PA0211	-1.02195	mdcD	malonate decarboxylase beta subunit	2.02649	1.57316	1.36851	1.75466
PA0212	-1.17751	mdcE	malonate decarboxylase gamma subunit	1.34999	1.63615	1.70149	0.867043
PA0213	-1.27232		hypothetical protein	1.29134	1.9053	1.54108	0.953581
PA0214	-1.48071		probable acyl transferase	4.42049	3.62122	3.10694	2.0832
PA0215	-1.5042		malonate transporter MadL	6.24459	5.36971	4.52051	2.87944
PA0216	3.0254		malonate transporter MadM	5.5947	5.27946	18.2482	11.0266
PA0217	-1.47451		probable transcriptional regulator	8.40928	9.06138	7.21823	3.84545
PA0218	-1.15142		probable transcriptional regulator	5.66097	5.65019	6.33626	3.29213
PA0219	-1.37314		probable aldehyde dehydrogenase	2.03546	1.38043	1.35581	0.964642
PA0220	-1.40757		amino acid APC family transporter	3.01176	2.73521	2.76621	1.35539
PA0221	-1.06782		probable aminotransferase	1.63174	2.10599	1.95811	1.40537
PA0222	-1.09195		hypothetical protein	0.955264	0.696747	0.972454	0.477188
PA0223	-1.45813		probable dihydrodipicolinate synthetase	5.9554	5.32764	4.58393	2.86475
PA0224	-1.32122		probable aldolase	3.6275	3.91817	3.79957	1.98582
PA0225	-1.20088		probable transcriptional regulator	24.5701	23.7322	20.9074	11.0139
PA0226	-1.28903		probable CoA transferase, subunit A	3.74473	3.05389	2.77558	2.23562
PA0227	-1.2035		probable CoA transferase, subunit B	3.22996	2.52945	2.87403	1.78724
PA0228	-1.13556	pcaF	beta-ketoadipyl CoA thiolase PcaF	2.48422	3.47772	2.90966	2.12735
PA0229	4.44927	pcaT	dicarboxylic acid transporter PcaT alpha-ketoglutarate permease	3.62428	3.37821	17.9111	10.8029
PA0230	2.17175	pcaB	3-carboxy-cis,cis-muconate cycloisomerase	5.58254	5.99402	13.322	8.98573
PA0231	3.47748	pcaD	beta-ketoadipate enol-lactone hydrolase	5.74787	4.75625	19.9859	12.5648
PA0232	4.57154	pcaC	gamma-carboxymuconolactone decarboxylase	7.25907	8.01807	34.1568	23.7876
PA0233	1.4798		probable transcriptional regulator	7.6826	7.37938	11.1348	8.25317
PA0234	-2.09328		hypothetical protein	7.04461	4.88924	3.75015	1.77117
PA0235	-1.53858	pcaK	4-hydroxybenzoate transporter PcaK	1.67535	1.03789	1.33086	0.432878
PA0236	-1.98836		probable transcriptional regulator	19.9033	16.9279	10.8557	5.13316
PA0237	-2.62777		probable oxidoreductase	1.90071	2.08308	0.803754	0.595746
PA0238	-2.2293		hypothetical protein	2.57484	2.56993	1.2153	0.952756
PA0239	-1.79637		hypothetical protein	5.26749	4.59475	2.60354	2.43229
PA0240	-1.94642		probable porin	4.30269	4.14112	2.80189	1.50454
PA0241	-1.14366		probable major facilitator superfamily (MFS) transporter probable MFS transporter	1.55517	1.1129	1.09305	1.02605
PA0242	-1.3027		hypothetical protein	2.14457	1.87547	1.86204	1.14271
PA0243	-1.72229		probable transcriptional regulator	27.3931	23.9741	14.8234	8.7158
PA0244	-1.12756		hypothetical protein	2.68492	2.72523	3.0335	1.72766
PA0245	1.09683	aroQ2	3-dehydroquinate dehydratase dehydroquinase	3.74289	4.95205	5.717	3.65244
PA0246	2.36982		probable major facilitator superfamily (MFS) transporter probable MFS transporter	8.03492	7.89068	20.1853	12.4412
PA0247	-2.0124	pobA	p-hydroxybenzoate hydroxylase	2.98792	3.30994	1.73811	1.24654
PA0248	-1.23295		probable transcriptional regulator	16.0661	15.2292	12.6699	8.33942
PA0249	-1.30496		probable acetyltransferase	20.5424	18.505	15.4444	8.78326
PA0250	1.41327		conserved hypothetical protein	24.8657	27.5859	34.5468	21.8937
PA0251	1.09457		hypothetical protein	3.99995	2.35911	3.86171	2.9669
PA0252	-2.0759		hypothetical protein	7.97086	6.33757	5.0326	1.75466
PA0253	-1.8813	hudR	HudR	29.936	24.587	13.1937	9.29027
PA0254	-1.38976	hudA	HudA	8.87252	7.89192	6.93255	4.22357
PA0255	-1.46487		conserved hypothetical protein	41.344	35.8951	26.9824	14.3155
PA0256	1.10812		hypothetical protein	8.50735	8.36627	9.1573	7.20786
PA0257	-1.60641		hypothetical protein	12.9204	10.199	7.6091	5.05538
PA0258	-1.36583		hypothetical protein	36.3984	34.2412	25.838	14.4204
PA0259	-1.31236	tli3	Tli3	40.9579	39.3458	27.6746	18.857
PA0260	-1.53873	tle3	Tle3	23.5695	20.672	14.6822	8.47568
PA0261	-3.75679		hypothetical protein	20.8606	20.0411	6.1272	3.35646
PA0262	-2.8904	vgrG2b	VgrG2b	15.7033	13.186	5.08557	3.63318
PA0263	1.2566	hcpC	secreted protein Hcp	4.19823	3.89093	5.58531	4.26923
PA0263.1	-3.00295		tRNA-Arg	105.104	56.4865	31.7023	11.6113
PA0264	-1.05252		hypothetical protein	28.365	24.0271	23.5071	14.7287
PA0265	1.53289	gabD	succinate-semialdehyde dehydrogenase	51.637	50.7095	74.8914	45.726
PA0266	1.59636	gabT	4-aminobutyrate aminotransferase gabA transaminase	63.8454	62.2383	90.9329	59.2342
PA0267	-2.35328		hypothetical protein	24.0261	23.7861	10.8386	5.96044
PA0268	-1.84552		probable transcriptional regulator	8.34538	7.72867	4.5062	3.47173
PA0269	1.14113		conserved hypothetical protein	15.1015	12.3242	16.1972	9.76249
PA0270	1.40875		hypothetical protein	18.5007	13.7063	21.9689	14.2913
PA0271	1.29497		hypothetical protein	18.9765	17.9865	24.8925	13.5031
PA0272	1.0115		probable transcriptional regulator	8.92438	8.90738	10.2202	5.99961
PA0273	-1.21245		probable major facilitator superfamily (MFS) transporter probable MFS transporter	0.89666	0.799064	0.973165	0.415919
PA0274	-1.17894		hypothetical protein	1.21116	1.15849	1.53359	0.5546
PA0275	1.17227		probable transcriptional regulator	10.1378	10.1185	14.1574	7.18603
PA0276	1.06427		hypothetical protein	2.56375	2.40834	3.91767	1.58202
PA0277	-9.81859		conserved hypothetical protein	35.2177	31.569	3.16592	2.30469
PA0278	-1.59587		hypothetical protein	2.8936	2.63023	2.3807	1.08409
PA0279	-1.4726		probable transcriptional regulator	14.5281	12.3337	8.8943	6.45094
PA0280	-1.30156	cysA	sulfate transport protein CysA	40.5593	39.7367	28.3559	18.7295
PA0281	-1.35135	cysW	sulfate transport protein CysW	27.0571	27.4073	20.43	11.2596
PA0282	-1.23705	cysT	sulfate transport protein CysT	14.5848	13.2768	10.6182	8.0213
PA0283	-1.35267	sbp	sulfate-binding protein precursor sulfate starvation-induced protein 2	28.977	29.0384	20.7317	12.5295
PA0284	-1.37455		hypothetical protein	64.4225	72.7882	47.9378	28.8888
PA0285	-1.50347		conserved hypothetical protein	14.0432	14.799	10.0575	6.36807
PA0286	1.37793	desA	delta-9 fatty acid desaturase, DesA delta-9 fatty acid desaturase, DesA	89.0377	79.8759	105.626	69.9968
PA0287	1.03272	gpuP	3-guanidinopropionate transport protein	1.57207	1.37294	1.7062	1.17795
PA0288	-1.44676	gpuA	3-guanidinopropionase proclavaminic acid amidino hydrolase, PAH; proclavaminate amidino hydrolase; AUH; agmatine ureohydrolase	3.08992	2.39419	2.47105	1.29981
PA0289	1.11989	gpuR	transcriptional activator GpuR	9.37363	8.62989	11.7634	6.49892
PA0290	2.97473		hypothetical protein	38.4683	32.7217	101.005	58.9086
PA0291	-3.15458	oprE	Anaerobically-induced outer membrane porin OprE precursor Porin E1	274.33	264.597	78.4623	49.8905
PA0292	-1.41674	aguA	agmatine deiminase agmatine iminohydrolase	45.3407	42.8688	29.2524	18.3652
PA0293	-1.54159	aguB	N-carbamoylputrescine amidohydrolase N-carbamoylputrescine amidase	10.4022	10.6033	7.37668	4.86458
PA0294	-1.12813	aguR	transcriptional regulator AguR	10.2237	11.9536	10.5377	6.71221
PA0295	-1.12486		probable periplasmic polyamine binding protein	22.4586	21.3919	16.5568	13.0673
PA0296	-1.06191	spuI	Glutamylpolyamine synthetase pauA1	48.544	41.1753	36.1752	26.5925
PA0296.1	-1.55328	P1	P1	52.0943	53.2896	27.7588	22.8916
PA0297	-1.19427	spuA	probable glutamine amidotransferase pauD1	32.398	30.1187	23.6044	16.0549
PA0298	1.16741	spuB	Glutamylpolyamine synthetase pauA2	39.109	33.8623	38.6751	25.1141
PA0299	1.1404	spuC	Polyamine:pyruvate transaminase spuC	103.586	99.0832	110.419	66.7438
PA0300	1.2867	spuD	polyamine transport protein	142.876	137.468	159.719	104.822
PA0301	1.2038	spuE	polyamine transport protein	48.4055	44.4581	50.1957	33.8098
PA0302	1.12019	spuF	polyamine transport protein PotG	60.7042	50.9388	57.8567	36.1463
PA0303	1.02843	spuG	polyamine transport protein PotH	53.6868	50.8107	49.9043	32.1733
PA0304	1.06676	spuH	polyamine transport protein PotI	55.9926	59.5462	56.0728	36.6831
PA0305	-1.0657	hacB	acylhomoserine lactone acylase B	6.69659	6.99281	6.67641	4.99742
PA0306	-1.22351		probable transcriptional regulator	10.2722	9.6994	8.14996	6.05421
PA0306.1	1.90015		Uncharacterized protein Uncharacterized protein	24.1124	20.1769	36.2317	26.7058
PA0307	-1.30293		hypothetical protein	15.6397	15.2292	11.8414	7.93963
PA0308	1.07817		hypothetical protein	26.168	23.7956	25.2035	16.1587
PA0309	2.83458		hypothetical protein	33.5348	32.0269	85.0972	54.3079
PA0310	1.37291		hypothetical protein	20.5954	16.0005	25.155	14.7927
PA0311	-1.66297		hypothetical protein	4.48676	4.05838	3.02385	1.96113
PA0312	1.061		conserved hypothetical protein	44.0964	44.5616	45.3849	26.3076
PA0313	1.06796		L-cysteine transporter of ABC system YecS	32.1712	26.8423	31.4271	17.1084
PA0314	1.40517		L-cysteine transporter of ABC system FliY	47.3868	41.5544	56.248	37.4607
PA0315	7.31299		hypothetical protein	268.985	240.632	1355.43	877.648
PA0316	1.07041	serA	D-3-phosphoglycerate dehydrogenase	131.593	126.291	120.038	80.4628
PA0317	-1.25436		hypothetical protein	105.235	95.0123	75.354	47.2878
PA0318	1.28359		conserved hypothetical protein	41.7713	38.3097	49.3094	29.1835
PA0319	-1.17998		hypothetical protein	34.2317	31.4991	25.9672	16.3735
PA0320	1.37134	ygiW	YgiW	9.31147	7.96605	12.4966	8.30608
PA0321	-1.21843		probable acetylpolyamine aminohydrolase	2.89465	2.88914	3.24297	1.53987
PA0322	1.34895		probable transporter	2.20343	1.92085	3.71848	1.95059
PA0323	1.01668		probable binding protein component of ABC transporter	1.86344	1.85989	2.26513	1.37766
PA0324	-1.00748		probable permease of ABC transporter	3.05746	3.19929	3.77067	2.41413
PA0325	-1.31579		probable permease of ABC transporter	5.35517	4.4263	4.42937	2.75869
PA0326	-1.52643		probable ATP-binding component of ABC transporter	1.37107	0.961616	0.617534	0.703406
PA0327	-1.24249		hypothetical protein	13.4932	12.6232	10.8582	7.08235
PA0328	-1.47155	aaaA	arginine-specific autotransporter of Pseudomonas aeruginosa, AaaA	29.4817	28.3468	18.9728	11.5778
PA0329	8.63983		conserved hypothetical protein	184.378	162.102	1173.92	701.222
PA0330	-1.4937	rpiA	ribose 5-phosphate isomerase phosphoriboisomerase; ribose 5-phosphate epimerase	64.095	58.5985	37.0066	24.5267
PA0331	-1.53927	ilvA1	threonine dehydratase, biosynthetic threonine deaminase	55.2169	50.1901	34.4661	18.6536
PA0332	3.69422		hypothetical protein	37.7447	34.9345	121.19	77.9941
PA0333	2.47122		hypothetical protein	22.5132	22.684	53.7044	31.9964
PA0334	1.40728		probable major facilitator superfamily (MFS) transporter probable MFS transporter	12.1531	12.0045	18.3783	10.3848
PA0335	-1.04218		hypothetical protein	18.7404	19.061	18.3127	10.8177
PA0336	-1.65901	ygdP	Nudix hydrolase YgdP dinucleoside oligophosphate pyrophosphatase	309.567	264.075	167.347	92.646
PA0337	-1.13736	ptsP	phosphoenolpyruvate-protein phosphotransferase PtsP phosphotransferase system enzyme I	111.777	103.712	87.6592	55.2909
PA0338	-1.26999		hypothetical protein	30.3081	26.0957	21.5496	12.6825
PA0339	1.04472		hypothetical protein	14.0503	12.7394	14.1266	9.20393
PA0340	-1.5958		conserved hypothetical protein	20.8577	18.6444	12.6665	7.73581
PA0341	-1.14127	lgt	prolipoprotein diacylglyceryl transferase	51.3924	52.2642	46.4749	24.4105
PA0342	-1.23739	thyA	thymidylate synthase	63.6731	59.0577	42.7956	30.8535
PA0343	-1.17453		hypothetical protein	37.1046	33.1407	28.0089	17.6339
PA0344	2.43907		hypothetical protein	9.05048	7.45735	20.8674	13.4645
PA0345	1.82131		hypothetical protein	8.05684	6.8927	13.7872	9.76018
PA0346	1.40246		hypothetical protein	77.7101	76.1712	104.233	61.8961
PA0347	1.41443	glpQ	glycerophosphoryl diester phosphodiesterase, periplasmic glycerophosphodiester phosphodiesterase	25.5676	26.0245	36.4201	20.0436
PA0348	-1.64459		hypothetical protein	6.32487	6.41922	4.70241	2.7335
PA0349	-1.29306		hypothetical protein	2.46683	3.13362	2.85789	1.45632
PA0350	-1.83357	folA	dihydrofolate reductase	51.1875	49.2516	28.2114	14.8743
PA0351	-1.43955		conserved hypothetical protein	37.2669	34.82	25.4279	13.7776
PA0352	-2.44356		probable transporter	37.0558	32.7544	14.5302	8.27372
PA0353	1.07596	ilvD	dihydroxy-acid dehydratase	26.0026	26.9455	25.0545	18.1151
PA0354	-1.16132		conserved hypothetical protein	43.9794	40.3269	34.2543	20.7515
PA0355	17.5512	pfpI	protease PfpI	9.43894	8.19839	149.954	101.284
PA0356	-1.67372		hypothetical protein	30.7968	25.8897	15.8577	10.3189
PA0357	-1.3125	mutY	formamidopyrimidine-DNA glycosylase	57.1426	54.8842	42.5049	23.4287
PA0358	-2.07436		hypothetical protein	25.8719	23.6092	12.6481	6.98227
PA0359	-2.26473		hypothetical protein	94.0574	95.0038	34.3829	27.8304
PA0360	-2.18692		hypothetical protein	45.8467	40.487	19.7472	11.264
PA0361	-1.52461		probable gamma-glutamyltranspeptidase precursor	19.6563	18.5886	12.054	8.24975
PA0362	-1.32165	fdx1	ferredoxin [4Fe-4S]	103.448	96.3157	62.8129	49.3618
PA0363	-1.60327	coaD	phosphopantetheine adenylyltransferase PPAT	115.915	100.161	65.3178	37.9006
PA0364	1.8656		probable oxidoreductase	8.31318	7.25105	15.4144	9.83989
PA0365	1.686		hypothetical protein	6.87457	7.21515	13.0613	8.14268
PA0366	2.39892		probable aldehyde dehydrogenase	9.19016	7.62578	20.9767	13.3106
PA0367	1.0794		probable transcriptional regulator	25.9391	25.7099	28.7241	14.8771
PA0368	1.96491		conserved hypothetical protein	15.9685	15.666	31.9185	18.1716
PA0369	2.61666		Uncharacterized protein hypothetical protein (putative pseudogene)	21.0449	21.0862	53.6544	31.7825
PA0370	3.28424		conserved hypothetical protein	37.8658	33.1752	101.775	71.1685
PA0371	4.05259		hypothetical protein	30.8811	30.2481	107.069	74.9496
PA0372	4.80938		probable zinc protease	20.1779	18.2505	84.032	57.3355
PA0373	-1.19631	ftsY	signal recognition particle receptor FtsY cell division protein FtsY	58.7042	57.2014	45.1958	28.0461
PA0374	-1.01354	ftsE	cell division protein FtsE	62.7633	58.4829	55.0559	34.7075
PA0375	-1.09333	ftsX	cell division protein FtsX	76.2733	74.9722	65.1211	40.8006
PA0376	1.142	rpoH	sigma factor RpoH heat-shock sigma factor	746.955	686.53	784.517	449.966
PA0377	1.37801		hypothetical protein	36.212	34.605	45.0652	28.545
PA0378	-1.34172		probable transglycosylase monofunctional biosynthetic peptidoglycan transglycosylase	26.2049	23.1309	17.4556	11.0988
PA0379	-1.16605		conserved hypothetical protein	30.7769	30.7183	24.4188	15.7341
PA0380	-1.85235		conserved hypothetical protein	57.879	46.756	25.2381	17.7924
PA0381	-1.41959	thiG	thiamine biosynthesis protein, thiazole moiety	83.6682	73.8245	51.6205	32.9295
PA0382	-1.92267	micA	DNA mismatch repair protein MicA	71.7957	65.9955	34.9633	20.1882
PA0383	-1.42557		conserved hypothetical protein	11.352	9.08156	8.09841	4.79052
PA0384	1.14953		hypothetical protein	7.38962	7.97763	9.01802	6.62941
PA0385	-1.35927		hypothetical protein	11.1682	10.6675	8.82912	5.39895
PA0386	-1.02097		probable oxidase	10.8809	8.30487	9.54371	6.83213
PA0387	-1.64042		conserved hypothetical protein	102.774	99.7014	60.038	34.4878
PA0388	-1.4023		hypothetical protein	89.1193	87.2852	58.4841	36.9288
PA0389	-1.34237		hypothetical protein	48.4948	49.8407	34.8251	20.9698
PA0390	-1.44244	metX	homoserine O-acetyltransferase	50.9566	42.0026	29.9112	19.368
PA0391	-2.10024		hypothetical protein	126.077	119.306	54.6156	33.2431
PA0392	1.90858		conserved hypothetical protein	48.734	46.1568	78.7236	55.8873
PA0393	1.67135	proC	pyrroline-5-carboxylate reductase delta-1-pyrroline-5-carboxylate reductase	46.6241	47.2912	72.2931	46.628
PA0394	-1.20103		conserved hypothetical protein	67.9918	53.6286	46.4526	29.8976
PA0395	-2.21063	pilT	twitching motility protein PilT type 4 fimbrial biogenesis protein PilT	181.348	153.162	69.9082	43.0789
PA0396	-2.70542	pilU	twitching motility protein PilU type 4 fimbrial biogenesis protein PilU	172.871	157.4	56.2002	34.542
PA0397	-1.88255		probable cation efflux system protein	26.9334	24.1205	14.3244	7.77449
PA0398	1.41542		hypothetical protein	55.8171	46.4096	68.1844	42.4238
PA0399	1.4886		cystathionine beta-synthase methylcysteine synthase; beta-thionase; serine sulfhydrase	48.7349	50.1966	68.733	43.1445
PA0400	1.72742		probable cystathionine gamma-lyase cystathionase; gamma-cystathionase; cysteine desulfhydrase; cystine desulfhydrase; homoserine dehydratase; homoserine deaminase	45.1471	45.9787	71.0049	47.5654
PA0401	-1.20874		noncatalytic dihydroorotase-like protein	49.064	47.3219	36.2827	24.0508
PA0402	-1.22746	pyrB	aspartate carbamoyltransferase aspartate transcarbamoylase	52.7686	49.8473	37.6864	25.2574
PA0403	1.1896	pyrR	transcriptional regulator PyrR uracil phosphoribosyltransferase PyrR	28.0628	28.3121	26.9149	22.5809
PA0404	-1.22609		conserved hypothetical protein	24.2396	24.1934	19.3778	11.7064
PA0405	-1.19622	algH	AlgH	46.4173	47.419	33.993	24.551
PA0406	-1.80253	tonB3	TonB3	37.4901	36.1242	19.1504	12.5526
PA0407	-1.99279	gshB	glutathione synthetase GSH-II	213.753	176.465	87.1184	57.942
PA0408	-2.74737	pilG	twitching motility protein PilG type 4 fimbrial biogenesis protein PilG	823.947	663.137	258.392	150.726
PA0409	-2.69911	pilH	twitching motility protein PilH type 4 fimbrial biogenesis protein PilH	590.327	467.287	179.975	108.97
PA0410	-3.31748	pilI	twitching motility protein PilI type 4 fimbrial biogenesis protein PilI	286.924	248.772	78.2724	44.3016
PA0411	-3.48218	pilJ	twitching motility protein PilJ type 4 fimbrial biogenesis protein PilJ	260.435	233.765	66.0082	41.8889
PA0412	-3.30846	pilK	methyltransferase PilK type 4 fimbrial biogenesis protein PilK	130.45	110.962	34.3102	20.5456
PA0413	-2.89771	chpA	component of chemotactic signal transduction system ChpA	99.2409	95.105	32.2758	19.9052
PA0414	-2.72375	chpB	probable methylesterase	50.0308	45.909	16.299	10.9235
PA0415	-1.80763	chpC	probable chemotaxis protein	38.0645	40.9792	20.8388	13.1875
PA0416	-2.06815	chpD	probable transcriptional regulator	16.0529	16.3642	8.10813	5.18299
PA0417	-1.5301	chpE	probable chemotaxis protein	7.88345	8.24916	5.60909	4.00158
PA0418	-1.31623		hypothetical protein	8.35326	7.92597	6.49165	4.74925
PA0419	-1.99309		conserved hypothetical protein	37.8323	37.062	18.5697	11.0219
PA0420	-1.48496	bioA	adenosylmethionine-8-amino-7-oxononanoate aminotransferase 7,8-diamino-pelargonic acid aminotransferase DAPA aminotransferase	39.2135	38.6685	25.4279	15.2555
PA0421	-1.16945		hypothetical protein	86.5593	80.3257	68.1999	41.4014
PA0422	1.01734		conserved hypothetical protein	89.4898	75.8295	84.5142	46.9197
PA0423	1.79953	pasP	PasP PasP	659.893	602.474	929.11	591.793
PA0424	1.69771	mexR	multidrug resistance operon repressor MexR	47.146	39.6217	67.779	43.4251
PA0425	1.43302	mexA	Resistance-Nodulation-Cell Division (RND) multidrug efflux membrane fusion protein MexA precursor RND multidrug efflux membrane fusion protein MexA precursor	36.8821	40.52	50.9219	33.1698
PA0426	1	mexB	Resistance-Nodulation-Cell Division (RND) multidrug efflux transporter MexB RND multidrug efflux transporter MexB	0	0	0	0
PA0427	1.52343	oprM	Major intrinsic multiple antibiotic resistance efflux outer membrane protein OprM precursor	51.5846	54.1765	71.784	48.9772
PA0428	1.14393		probable ATP-dependent RNA helicase	87.7471	88.7935	94.2619	59.159
PA0429	-1.20864		hypothetical protein	61.5054	56.3118	43.2701	29.6171
PA0430	-1.56029	metF	5,10-methylenetetrahydrofolate reductase	63.2432	62.322	37.967	23.2433
PA0431	-1.54506		hypothetical protein	82.5844	75.2899	46.9385	31.0279
PA0432	-1.44097	sahH	S-adenosyl-L-homocysteine hydrolase adenosylhomocysteinase (adohcyase)	219.047	200.094	132.468	82.1835
PA0433	-1.88293		hypothetical protein	10.1073	7.32053	5.78703	2.94894
PA0434	-1.5944		hypothetical protein	2.44842	2.26667	1.93057	0.992639
PA0435	-1.34048		hypothetical protein	1.47321	1.20783	1.31523	0.63079
PA0436	-1.18554		probable transcriptional regulator	31.0141	28.5787	23.7081	14.9606
PA0437	-1.95726	codA	cytosine deaminase	33.4333	32.24	16.732	9.59587
PA0438	-2.73564	codB	cytosine permease	13.0628	12.0446	5.39656	2.98302
PA0439	-1.53797		probable oxidoreductase	1.70492	1.88399	1.25349	0.942915
PA0440	-1.63123		probable oxidoreductase	3.1855	3.09427	1.97958	1.6481
PA0441	-1.21222	dht	dihydropyrimidinase D-hydantoinase, 5,6-dihydropyrimidine amidohydrolase; (DHPase)	2.10755	2.31928	2.38386	1.24176
PA0442	1.16031		hypothetical protein	0.665105	0.995756	0.651997	0.996729
PA0443	-1.52536		probable transporter	1.01773	1.09393	1.04884	0.365
PA0444	-1.29252		N-carbamoyl-beta-alanine amidohydrolase hydantoinase	4.5454	3.72013	3.98053	2.30086
PA0445	-1.33128		probable transposase	10.674	9.24085	8.66348	4.8925
PA0446	1.49012		conserved hypothetical protein	15.4808	15.7369	22.0313	15.0218
PA0447	2.74352	gcdH	glutaryl-CoA dehydrogenase	31.5351	30.1608	72.9922	51.4682
PA0448	-1.85056		probable transcriptional regulator	28.2505	26.7441	14.4763	8.89491
PA0449	1.04194		hypothetical protein	85.7431	79.5388	78.4732	51.398
PA0450	-1.67734		probable phosphate transporter	5.63372	5.16836	3.52512	2.51485
PA0451	1.35605		conserved hypothetical protein	3.33002	3.26536	5.01112	3.73549
PA0452	1.26283		probable stomatin-like protein Band 7-like protein	2.00661	1.70969	2.49481	1.95585
PA0453	-1.25052		hypothetical protein	9.22279	8.68742	8.08041	4.95264
PA0454	-1.1298		conserved hypothetical protein	6.76749	5.99624	6.80732	3.86606
PA0455	-1.01777	dbpA	RNA helicase DbpA	14.0998	14.2703	14.5421	8.75124
PA0456	1.58807		probable cold-shock protein	3063.78	2560.49	2846.1	1921.97
PA0457	-1.10697		hypothetical protein	11.1909	11.0216	11.043	6.66385
PA0457.1	1.28308		hypothetical membrane protein	10.6869	6.93843	10.6797	8.50011
PA0458	-1.13236		probable major facilitator superfamily (MFS) transporter probable MFS transporter	10.0935	10.2096	9.86793	6.12634
PA0459	2.41297		probable ClpA/B protease ATP binding subunit	4.57211	5.03495	13.0426	8.28304
PA0460	6.29276		hypothetical protein	159.263	149.369	838.329	518.031
PA0461	1.36232		conserved hypothetical protein	61.912	54.1846	74.6944	46.0078
PA0462	8.59864		hypothetical protein	23.014	23.3007	181.728	113.971
PA0463	1.609	creB	two-component response regulator CreB	20.9204	19.9238	32.5587	19.0982
PA0464	-1.08705	creC	two-component sensor CreC	14.8808	12.2363	13.8113	7.58354
PA0465	-1.22509	creD	inner membrane protein CreD	2.94892	2.74328	2.86274	1.71622
PA0466	-1.58405		hypothetical protein	2.18299	2.307	1.76233	1.02634
PA0467	-1.12368		conserved hypothetical protein	11.3405	12.1944	11.4241	6.88562
PA0468	1.84767		hypothetical protein	14.6061	13.1082	25.7487	15.6553
PA0469	1.90409		hypothetical protein	33.4669	32.5884	59.2576	35.3386
PA0470	1.29391	fiuA	Ferrichrome receptor FiuA Ferrichrome receptor FiuA	4.10245	3.44981	5.96906	3.7275
PA0471	1.94693	fiuR	FiuR	4.04297	3.35607	8.9076	5.11901
PA0472	2.17953	fiuI	FiuI	8.24653	4.93849	17.5643	8.46356
PA0473	2.15896		probable glutathione S-transferase	16.8085	13.8769	28.9878	22.3905
PA0474	1.2202		hypothetical protein	0.960707	1.05476	1.2243	1.05579
PA0475	-1.07463		probable transcriptional regulator	8.60085	8.31195	8.16368	5.79677
PA0476	-1.18176		probable permease	3.69272	3.61826	3.64201	2.42953
PA0477	-1.12031		probable transcriptional regulator	4.65896	6.07444	5.22547	3.81596
PA0478	1.29735		probable N-acetyltransferase	9.05421	8.54847	11.3546	8.39384
PA0479	1.26394		probable transcriptional regulator	4.5823	4.45106	6.17648	4.74154
PA0480	-1.33431		probable hydrolase	1.85279	1.99526	1.72068	1.07167
PA0481	-1.89496		hypothetical protein	18.8409	16.4434	9.70726	5.95344
PA0482	1.60825	glcB	malate synthase G	82.587	75.565	119.907	73.1223
PA0483	2.07851		probable acetyltransferase	14.5469	13.6446	26.2869	19.9615
PA0484	2.16101		conserved hypothetical protein	7.61584	7.60133	15.9663	11.8275
PA0485	-1.54664		conserved hypothetical protein	20.6472	17.7071	13.1391	7.4538
PA0486	1.2425		conserved hypothetical protein	8.30051	9.04147	11.0318	7.85423
PA0487	1.12916		probable molybdenum transport regulator	9.12482	9.26093	11.0556	7.32379
PA0488	-1.90814		conserved hypothetical protein	13.212	9.07348	5.70345	4.48063
PA0489	2.98271		probable phosphoribosyl transferase	3.96589	3.31644	11.6632	8.45984
PA0490	7.8337		hypothetical protein	23.4246	22.7195	162.816	104.85
PA0491	-1.41231		probable transcriptional regulator	4.78488	4.0217	3.20934	2.68375
PA0492	1.74705		conserved hypothetical protein	4.86999	3.88857	8.94498	5.63369
PA0493	1.31251		probable biotin-requiring enzyme	6.5629	6.5504	9.19079	6.40068
PA0494	1.69996		probable acyl-CoA carboxylase subunit	3.75806	2.84843	7.091	4.00863
PA0495	1.26353		hypothetical protein	8.36602	8.26172	11.4989	7.29688
PA0496	1.96465		conserved hypothetical protein	4.97298	5.08263	10.7639	7.43267
PA0497	1.75845		hypothetical protein	5.00919	3.72067	8.8693	5.66405
PA0498	1.0501		hypothetical protein	17.0611	15.9114	17.0654	10.7593
PA0499	1.00673		probable pili assembly chaperone	6.26307	4.81282	6.03097	4.42991
PA0500	-1.14076	bioB	biotin synthase biotin synthetase	88.2517	83.4263	71.3133	43.5709
PA0501	-1.30023	bioF	8-amino-7-oxononanoate synthase 7-keto-8-amino-pelargonic acid synthetase; 7-KAP synthetase, L-alanine--pimelyl coA ligase	38.4247	36.0652	27.7682	16.5998
PA0502	-1.23453		probable biotin biosynthesis protein bioH	46.8733	46.9989	36.8229	21.6137
PA0503	-1.20874		probable biotin synthesis protein BioC	25.8448	23.9126	20.0187	12.2036
PA0504	-1.09449	bioD	dethiobiotin synthase DTBS; DTB synthetase; dethiobiotin synthetase	18.8596	17.0148	16.1006	10.1849
PA0505	1.02918		hypothetical protein	38.0664	48.417	40.6185	26.7564
PA0506	1.01413		probable acyl-CoA dehydrogenase	52.3521	49.7365	47.9835	30.8225
PA0507	1.18376		probable acyl-CoA dehydrogenase	3.74579	3.95477	6.0492	3.22315
PA0508	1.08028		probable acyl-CoA dehydrogenase	12.9914	11.9843	14.472	8.47808
PA0509	-1.51425	nirN	NirN	3.93812	3.8258	3.19135	1.86231
PA0510	-2.42055	nirE	NirE	2.96447	3.46737	1.9525	0.740428
PA0511	-2.23973	nirJ	heme d1 biosynthesis protein NirJ	3.81064	4.2371	2.29375	1.23564
PA0512	-2.54295	nirH	NirH	3.77022	3.98881	1.55228	1.28068
PA0513	-2.30952	nirG	NirG	2.71659	3.06128	1.7181	0.787955
PA0514	-2.30291	nirL	heme d1 biosynthesis protein NirL	2.74213	1.77529	0.871813	0.888513
PA0515	-2.43365		probable transcriptional regulator	4.38044	5.65801	2.18915	1.63041
PA0516	-1.56302	nirF	heme d1 biosynthesis protein NirF cytochrome oxidase	4.55419	4.31494	3.46155	2.07715
PA0517	-1.56211	nirC	probable c-type cytochrome precursor Heme d1 biosynthesis protein NirC	3.78278	3.99132	3.92013	1.29575
PA0518	-1.84171	nirM	cytochrome c-551 precursor c551; cytochrome c8	5.18782	5.67107	2.90604	2.46809
PA0519	-1.36752	nirS	nitrite reductase precursor cytochrome oxidase; cytochrome cd1	12.7872	15.0151	9.36228	7.5832
PA0520	1.58534	nirQ	regulatory protein NirQ	9.98804	11.5561	18.5594	10.7234
PA0521	1.34931		probable cytochrome c oxidase subunit	2.50548	1.83875	3.17848	2.42953
PA0522	-3.52641		hypothetical protein	0.754043	1.80626	0.887019	0
PA0523	-1.51581	norC	nitric-oxide reductase subunit C cytochrome c subunit of nitric oxide reductase	2.02925	1.40896	0.951383	1.05775
PA0524	-1.07645	norB	nitric-oxide reductase subunit B cytochrome B subunit of nitric oxide reductase	1.80518	1.71859	1.96018	1.19309
PA0525	-1.40015		probable dinitrification protein NorD	2.24269	2.40736	1.88739	1.28941
PA0526	-1.18302		hypothetical protein	8.77938	9.55926	6.45477	6.77776
PA0527	-1.08036	dnr	transcriptional regulator Dnr	15.0742	15.5565	13.6061	9.54762
PA0527.1	1.85608	rsmY	regulatory RNA RsmY	1288.06	1063.25	1646.86	826.353
PA0528	-1.74296		probable transcriptional regulator	7.17087	6.49451	4.25244	3.0072
PA0529	-1.55371		conserved hypothetical protein	5.81967	7.08093	4.88997	3.04556
PA0530	-1.63418		probable class III pyridoxal phosphate-dependent aminotransferase	4.70722	3.67975	3.13008	1.84167
PA0531	-1.11232		probable glutamine amidotransferase	3.63581	2.97894	3.35137	2.38548
PA0532	-1.67919		hypothetical protein	6.75337	7.50647	5.26613	2.83685
PA0533	-1.3238		probable transcriptional regulator	11.3777	10.783	9.28603	5.63142
PA0534	-1.46531	pauB1	FAD-dependent oxidoreductase	8.17383	7.22502	6.2387	3.64618
PA0535	-1.27763		probable transcriptional regulator	20.3306	19.6622	16.6999	8.89514
PA0536	3.81992		hypothetical protein	50.968	48.5999	170.597	111.199
PA0537	3.76498		conserved hypothetical protein	61.7171	60.0054	208.621	135.575
PA0538	-1.52146	dsbB	disulfide bond formation protein	39.2138	36.1694	24.0817	14.5581
PA0539	-1.605		hypothetical protein	2.66882	2.33661	1.69825	1.263
PA0540	-1.13723		hypothetical protein	11.1598	9.13163	10.7428	5.42406
PA0541	-1.91558		hypothetical protein	103.078	91.4599	46.0361	31.3351
PA0542	-1.4651		conserved hypothetical protein	80.4112	77.7615	50.22	32.4863
PA0543	3.95143		hypothetical protein	5.66163	6.01153	24.9162	15.5249
PA0544	1.11309		hypothetical protein	8.47204	9.18666	11.0222	6.68773
PA0545	-1.47577		hypothetical protein	14.4603	16.5753	10.1127	7.38725
PA0546	-1.06515	metK	methionine adenosyltransferase AdoMet synthetase; S-adenosylmethionine synthetase	316.463	293.394	257.833	167.468
PA0547	-1.55481		probable transcriptional regulator	142.393	130.921	84.9626	47.9892
PA0548	-1.50275	tktA	transketolase	142.723	129.293	83.6332	51.1684
PA0549	-1.62786		hypothetical protein	31.6749	30.4112	18.8381	10.9135
PA0550	-1.62619		conserved hypothetical protein	16.2851	15.7187	9.89393	6.62488
PA0551	1.37261	epd	D-erythrose 4-phosphate dehydrogenase	56.0548	44.5024	70.2499	36.6763
PA0552	2.15321	pgk	phosphoglycerate kinase	112.581	110.298	225.017	135.619
PA0553	2.67		hypothetical protein	102.595	99.1149	246.878	154.91
PA0554	1.18594		hypothetical protein	112.403	89.819	113.979	67.8563
PA0555	2.90478	fda	fructose-1,6-bisphosphate aldolase Fructose-1,6-bisphosphate triosephosphate-lyase	220.373	204.091	567.901	354.451
PA0556	2.11237		hypothetical protein	30.6919	30.3118	56.8573	38.3896
PA0557	1.76444		hypothetical protein	7.34349	8.57078	15.2103	9.28915
PA0558	1.87544		conserved hypothetical protein	14.5907	11.1245	23.9876	15.3364
PA0559	-1.45296		conserved hypothetical protein	33.2324	28.4589	21.7075	11.5397
PA0560	-1.36926		conserved hypothetical protein	18.0619	13.1831	11.6999	7.39292
PA0561	-1.22673		hypothetical protein	11.5547	9.3808	8.91626	5.99073
PA0562	-1.44735		probable hydrolase	13.4307	11.6216	9.32355	5.75888
PA0563	-4.97204		conserved hypothetical protein	325.557	279.74	54.6268	35.1389
PA0564	-1.14012		probable transcriptional regulator	5.71684	6.38725	6.14786	3.92134
PA0565	1.55149		conserved hypothetical protein	14.8059	10.9974	20.2523	12.6135
PA0566	1.27517		hypothetical protein	16.4381	15.88	19.7362	13.1835
PA0567	11.0795		conserved hypothetical protein	30.3438	35.9036	310.412	228.59
PA0568	2.38614		hypothetical protein	20.4291	20.7287	47.8642	28.625
PA0569	1.03433		hypothetical protein	16.7695	16.82	17.3298	10.7291
PA0570	1.00294		hypothetical protein	10.1744	10.155	10.0835	7.59577
PA0571	-1.43777		hypothetical protein	23.0921	19.512	14.8846	8.91222
PA0572	1.00623		hypothetical protein	88.2041	88.4844	82.6543	53.2463
PA0573	-1.13743		hypothetical protein	22.3493	17.6836	17.5952	10.4123
PA0574	-1.33858		hypothetical protein	17.7551	17.6867	12.9859	8.55748
PA0574.1	-2.59883		tRNA-Met	8.59022	5.54779	1.48604	3.02902
PA0575	-1.00216		conserved hypothetical protein	2.76878	2.49339	3.13257	2.00706
PA0576	-1.75486	rpoD	sigma factor RpoD	461.93	394.922	224.489	138.989
PA0577	-1.71332	dnaG	DNA primase	43.4333	39.5353	22.6748	14.6137
PA0578	-2.11489		conserved hypothetical protein	113.786	91.3905	45.6006	28.4201
PA0579	-2.21468	rpsU	30S ribosomal protein S21	1728.91	1324.69	608.68	315.659
PA0580	-1.93675	gcp	O-sialoglycoprotein endopeptidase	82.8989	72.8241	39.7032	22.202
PA0581	-1.57678		conserved hypothetical protein	39.1134	30.0456	20.7438	12.9575
PA0582	-1.84961	folB	dihydroneopterin aldolase	44.2943	37.9569	23.0575	12.079
PA0583	-1.85288		hypothetical protein	34.466	29.9662	16.9285	10.1655
PA0584	-1.26364	cca	tRNA nucleotidyl transferase	13.6007	14.5826	12.0953	7.06199
PA0585	1.50088		hypothetical protein	3.14646	2.60429	4.9652	3.60356
PA0586	6.53381		conserved hypothetical protein	10.4908	7.94683	56.82	40.7735
PA0587	6.0291		conserved hypothetical protein	13.9484	12.2121	74.6044	50.1186
PA0588	7.81807		conserved hypothetical protein	32.96	33.4829	229.664	151.467
PA0589	1.17251		conserved hypothetical protein	14.839	12.3617	13.6303	11.7901
PA0590	-1.01736	apaH	bis(5'-nucleosyl)-tetraphosphatase diadenosine tetraphosphatase	31.2365	29.4905	28.1587	17.3831
PA0591	1.00447		conserved hypothetical protein	44.8317	38.6306	37.1407	25.4048
PA0592	-1.61551	ksgA	rRNA (adenine-N6,N6)-dimethyltransferase	43.0068	37.1502	24.4826	14.1135
PA0593	1.01933	pdxA	pyridoxal phosphate biosynthetic protein PdxA	42.2988	39.228	37.5621	24.8122
PA0594	1.02514	surA	peptidyl-prolyl cis-trans isomerase SurA Survival protein SurA	194.152	184.291	176.048	113.611
PA0595	1.0841	lptD	LPS-assembly protein LptD organic solvent tolerance protein OstA precursor	172.838	151.098	150.148	103.142
PA0596	1.07095		hypothetical protein	60.5628	52.2757	59.2942	33.2537
PA0597	1.22898		probable nucleotidyl transferase	38.3322	37.5112	43.2274	27.2971
PA0598	1.15827		hypothetical protein	34.4487	35.5599	38.8453	22.9957
PA0599	-1.00748		hypothetical protein	21.103	17.6255	19.5737	11.2737
PA0600	-1.46457	agtS	two-component sensor, AgtS probable histidine kinase	14.546	14.1615	10.0055	6.65735
PA0601	-1.30775	agtR	two-component response regulator, AgtR	21.8823	23.1903	19.1613	8.90443
PA0602	-2.91067		probable binding protein component of ABC transporter	107.704	104.984	36.1518	20.2437
PA0603	-1.80266	agtA	AgtA	7.74667	7.69693	5.29175	2.83664
PA0604	-1.56272	agtB	AgtB	8.36145	7.41824	5.97446	3.56424
PA0605	-1.14475	agtC	AgtC	3.77239	2.89392	3.60636	2.11805
PA0606	-1.27351	agtD	AgtD	2.90293	2.94413	2.70802	1.77756
PA0607	-1.94413	rpe	ribulose-phosphate 3-epimerase	67.4993	61.0996	30.9655	19.465
PA0608	-1.77282		probable phosphoglycolate phosphatase	39.0511	35.6101	19.9325	12.6252
PA0609	-1.76346	trpE	anthranilate synthetase component I	60.3755	55.2978	32.1588	18.5557
PA0610	-1.26574	prtN	transcriptional regulator PrtN	79.0524	75.08	57.3943	35.1703
PA0611	-1.04916	prtR	transcriptional regulator PrtR	47.0335	43.4181	38.9828	25.7133
PA0612	-1.51676	ptrB	repressor, PtrB New product name: repressor, PtrB	43.5544	45.4035	25.8074	18.5659
PA0613	-1.48929		hypothetical protein	90.2464	91.3689	58.0603	35.0932
PA0614	-1.25349		hypothetical protein	18.8491	24.4226	18.3081	9.67492
PA0615	1.02459		hypothetical protein	52.3306	52.833	51.0775	31.4897
PA0616	1.01553		hypothetical protein	28.8677	32.9188	28.5038	19.1576
PA0617	1.09481		probable bacteriophage protein	40.9314	42.7536	40.9412	27.4604
PA0618	1.10175		probable bacteriophage protein	37.3751	40.1465	40.5901	24.5142
PA0619	1.1286		probable bacteriophage protein	47.725	42.7616	47.3558	30.2099
PA0620	1.3146		probable bacteriophage protein	45.2435	47.3646	55.3387	36.2135
PA0621	1.32818		conserved hypothetical protein	57.8967	59.2247	72.6273	45.9864
PA0622	1.48955		probable bacteriophage protein	84.4193	93.0222	116.791	80.9926
PA0623	1.42085		probable bacteriophage protein	88.3936	105.562	122.826	81.7555
PA0624	1.27314		hypothetical protein	82.1028	85.2108	97.1787	62.9846
PA0625	1.2171		hypothetical protein	45.4456	54.3301	55.73	35.5028
PA0626	1.23173		hypothetical protein	30.0394	33.4075	35.7825	23.0652
PA0627	1.38119		conserved hypothetical protein	25.5632	27.0153	34.8251	20.4691
PA0628	1.2411		conserved hypothetical protein	25.271	27.5764	29.9355	19.9074
PA0629	1.00843		conserved hypothetical protein	23.901	24.287	23.4905	14.3766
PA0630	-1.26762		hypothetical protein	25.6175	30.062	21.33	12.8504
PA0631	1.16176		hypothetical protein	17.6446	22.4277	22.3233	14.1628
PA0632	-1.03262		hypothetical protein	13.3064	16.4752	11.0628	11.443
PA0633	1.23492		hypothetical protein	128.438	138.549	148.406	95.9639
PA0634	1.10981		hypothetical protein	104.092	107.241	107.74	69.3672
PA0635	1.10758		hypothetical protein	114.285	113.153	112.182	75.001
PA0636	1.161		hypothetical protein	31.8517	36.2751	36.2513	23.6707
PA0637	1.3244		conserved hypothetical protein	30.8311	32.2485	40.8184	22.9598
PA0638	1.12938		probable bacteriophage protein	23.8707	26.9498	26.0307	17.7048
PA0639	1.16224		conserved hypothetical protein	21.0944	25.5371	23.8448	17.4951
PA0640	1.23296		probable bacteriophage protein	27.7458	30.3334	32.1327	21.8537
PA0641	1.29648		probable bacteriophage protein	19.6211	22.7313	26.388	16.2909
PA0642	1.27855		hypothetical protein	26.4815	25.8897	33.3559	18.4755
PA0643	1.30181		hypothetical protein	33.2434	32.1843	39.4341	24.3487
PA0644	1.2222		hypothetical protein	43.309	47.7341	49.4935	34.1291
PA0645	1.13532		hypothetical protein	39.2455	43.7098	46.3976	26.4198
PA0646	1.08846		hypothetical protein	51.1022	47.9438	50.1313	32.2645
PA0647	1.15663		hypothetical protein	58.1703	54.8553	56.7721	40.6685
PA0648	1.19879		hypothetical protein	81.0175	83.8892	93.4557	56.71
PA0649	-1.57876	trpG	anthranilate synthase component II	68.6358	64.1474	40.4706	23.6057
PA0650	-1.39306	trpD	anthranilate phosphoribosyltransferase	65.1812	59.1394	40.9025	26.2852
PA0651	-1.44487	trpC	indole-3-glycerol-phosphate synthase	83.7674	73.9108	50.2178	32.8814
PA0652	-2.17751	vfr	transcriptional regulator Vfr cyclic AMP receptor-like protein	414.121	368.055	167.528	101.912
PA0653	-1.21174		conserved hypothetical protein	76.8054	65.8259	59.8727	31.7045
PA0654	-2.79279	speD	S-adenosylmethionine decarboxylase proenzyme	189.16	162.665	61.4587	34.5207
PA0655	-1.03266		hypothetical protein	51.3378	52.3786	44.7342	30.834
PA0656	2.28606		probable HIT family protein	17.2162	15.5796	38.2543	21.5576
PA0657	-1.10806		probable ATPase	38.121	35.2183	30.8583	19.6723
PA0658	1.49218		probable short-chain dehydrogenase	36.7227	34.4226	48.5701	31.7386
PA0659	-1.37822		hypothetical protein	64.7393	60.2169	43.3832	25.4097
PA0660	1.47297		hypothetical protein	29.1514	32.3821	41.6057	26.4766
PA0661	1.10105		conserved hypothetical protein	37.8048	36.9065	38.3221	24.077
PA0662	-1.5363	argC	N-acetyl-gamma-glutamyl-phosphate reductase	136.5	125.208	81.0375	47.323
PA0663	-1.94323		hypothetical protein	118.131	104.583	53.2396	33.4195
PA0664	-2.02009		hypothetical protein	160.602	141.383	69.7914	41.6294
PA0665	-1.54856		conserved hypothetical protein	184.456	177.908	113.121	65.4519
PA0666	1.38687		conserved hypothetical protein	54.5861	53.2018	70.5903	43.4645
PA0667	1.95051		conserved hypothetical protein	101.643	90.0648	168.715	110.891
PA0668	-1.9513	tyrZ	tyrosyl-tRNA synthetase 2	209.653	187.441	94.6552	58.5678
PA0668.1	-1		16S ribosomal RNA	105583	111151	114893	129130
PA0668.2	-1.86123		tRNA-Ile	3820.63	3578.32	1256.2	718.888
PA0668.3	-1.56783		tRNA-Ala	4897.88	4184.42	1696.81	1052.63
PA0668.4	1.0866		23S ribosomal RNA	7395.45	8224.02	8066.71	11797.6
PA0668.5	-1		5S ribosomal RNA	71926.2	64622.2	56612.9	32447.2
PA0669	-1.15316		probable DNA polymerase alpha chain	4.21007	4.15188	4.2503	2.87526
PA0670	-1.39789		hypothetical protein	5.19331	4.74461	5.03709	2.05892
PA0671	-1.10043		hypothetical protein	4.08823	4.64326	5.3896	2.60558
PA0672	3.00125	hemO	heme oxygenase	2.4766	3.51267	11.1167	6.38107
PA0673	1.65916		hypothetical protein	4.24237	3.14547	6.29756	5.20721
PA0674	-1.35884	vreA	VreA	2.11637	3.0331	3.08539	0.921662
PA0675	-1.54287	vreI	ECF sigma factor, VreI	0.997657	1.84926	1.53685	0.42717
PA0676	-1.31776	vreR	sigma factor regulator, VreR	3.28292	3.43847	3.49633	1.66018
PA0677	-1.76522	hxcW	HxcW HxcW putative pseudopilin	0.969685	1.2098	0.772342	0.423843
PA0678	-1.03046	hxcU	HxcU HxcU putative pseudopilin	0.691709	0.517793	0.847596	0.345533
PA0679	-1.14565	hxcP	HxcP hypothetical protein	3.06225	3.23621	3.35507	2.0696
PA0680	-1.34458	hxcV	HxcV HxcV putative pseudopilin	1.14132	2.48541	1.22054	1.24392
PA0681	1.82246	hxcT	HxcT HxcT pseudopilin	1.98866	2.24377	3.81418	3.6281
PA0682	-1.04261	hxcX	HxcX HxcX atypical pseudopilin	1.08751	1.12564	0.908138	1.00602
PA0683	-1.17034	hxcY	HxcY probable type II secretion system protein	1.22226	0.711627	1.16489	0.474882
PA0684	-1.57408	hxcZ	HxcZ probable type II secretion system protein	0.72053	1.04605	0.70633	0.392651
PA0685	-1.2946	hxcQ	HxcQ probable type II secretion system protein	1.12919	1.54565	1.186	0.757465
PA0686	-1.69896	hxcR	HxcR probable type II secretion system protein	1.13139	1.43219	0.811528	0.578951
PA0687	-2.82123	hxcS	HxcS probable type II secretion system protein	1.0888	1.37439	0.565064	0.287944
PA0688	-2.57561	lapA	low-molecular-weight alkaline phosphatase A, LapA probable binding protein component of ABC transporter	21.4402	19.3646	8.1314	5.09169
PA0689	-1.99425	lapB	low-molecular-weight alkaline phosphatase B, LapB hypothetical protein	28.3163	26.762	12.851	8.76638
PA0690	-1.52459	pdtA	phosphate depletion regulated TPS partner A, PdtA PdtA	4.89188	4.52961	3.76461	2.28096
PA0691	1.0218	phdA	prevent-host-death protein A PhdA	0.838826	0.837228	1.26507	0.451256
PA0692	-1.46259	pdtB	phosphate depletion regulated TPS partner B, PdtB PdtB	1.18987	1.21135	1.04977	0.54683
PA0693	1.04532	exbB2	transport protein ExbB2	0.926396	0.714488	0.784301	0.736221
PA0694	-1.12924	exbD2	transport protein ExbD	0.648477	0.832168	0.635697	0.555321
PA0695	-1.06		hypothetical protein	0.364606	0.415898	0.56166	0.208152
PA0696	-1.53338		hypothetical protein	2.27936	2.18401	1.72051	1.11585
PA0697	-1.3848		hypothetical protein	1.34977	1.23005	1.26564	0.586311
PA0698	-1.07954		hypothetical protein	2.02649	2.26535	2.06601	1.70067
PA0699	1.03476		probable peptidyl-prolyl cis-trans isomerase, PpiC-type	1.77045	1.5205	2.17953	1.15178
PA0700	-1.64713		hypothetical protein	2.74004	1.54973	1.16395	1.18625
PA0701	-1.40575		probable transcriptional regulator	2.91716	2.00665	1.93221	1.41784
PA0702	-1.65491		hypothetical protein	5.53997	3.772	3.32583	2.05947
PA0703	-1.34425		probable major facilitator superfamily (MFS) transporter probable MFS transporter	2.51119	2.29999	2.20105	1.26918
PA0704	-1.04408		probable amidase	6.19191	6.01308	6.91747	4.2077
PA0705	-1.56254	migA	alpha-1,6-rhamnosyltransferase MigA	59.0546	46.0405	30.3863	20.3864
PA0706	-1.74438	cat	chloramphenicol acetyltransferase xenobiotic acetyltransferase	62.6557	56.8236	34.9185	18.3108
PA0707	-1.44092	toxR	transcriptional regulator ToxR transcriptional regulator RegA	5.2377	4.77963	4.30318	2.39215
PA0708	1.2857		probable transcriptional regulator	9.32897	9.40204	13.5169	7.95635
PA0708.1	2.16084		Uncharacterized protein Uncharacterized protein	1.67349	2.50545	5.74178	3.34387
PA0709	1.28369		hypothetical protein	3.27514	4.31494	5.65064	3.92651
PA0710	1.02007	gloA2	lactoylglutathione lyase glyoxalase I	3.24239	3.04007	4.43061	2.06142
PA0711	-1.20401		hypothetical protein	2.686	2.3745	2.25691	1.76344
PA0712	-2.15295		hypothetical protein	7.38962	5.11772	3.54807	1.95869
PA0713	-1.60392		hypothetical protein	161.987	170.264	91.4625	61.0853
PA0714	-2.22387		hypothetical protein	34.8302	25.8083	13.0338	8.39384
PA0714.1	1.37848	phrD	PhrD	9.06091	10.1076	14.6297	8.51999
PA0715	-1.20705		hypothetical protein	121.036	99.7442	88.5193	50.2864
PA0716	-1.10541		hypothetical protein	117.812	107.6	96.2462	57.1947
PA0717	-1.0748		hypothetical protein of bacteriophage Pf1	4.01873	2.91715	3.93953	2.3725
PA0718	1.46341		hypothetical protein of bacteriophage Pf1	2.94155	3.46975	6.4225	3.20598
PA0719	-1.06218		hypothetical protein of bacteriophage Pf1	4.22025	2.56842	3.73346	2.46809
PA0720	-1.73137		helix destabilizing protein of bacteriophage Pf1 Gene 5 protein	10.5545	11.5164	6.75154	4.64682
PA0721	-1.7012		hypothetical protein of bacteriophage Pf1	8.36745	11.6921	4.5114	5.43378
PA0722	-1.47377		hypothetical protein of bacteriophage Pf1	30.2623	24.6568	18.0114	10.9522
PA0723	-1.04212	coaB	coat protein B of bacteriophage Pf1	69.223	61.7609	57.7488	36.0624
PA0724	1.28579		probable coat protein A of bacteriophage Pf1	1.07823	1.26066	1.84216	1.07723
PA0725	-1.16821		hypothetical protein of bacteriophage Pf1	1.30785	2.93706	2.24364	1.30664
PA0726	1.09708		hypothetical protein of bacteriophage Pf1	2.01409	2.28438	3.3505	1.46343
PA0727	1.19342		hypothetical protein from bacteriophage Pf1	5.02532	4.26489	7.05019	3.8181
PA0728	-1.1967		probable bacteriophage integrase	7.31514	4.81485	5.89182	3.67392
PA0729	-1.46004		hypothetical protein	134.279	115.499	78.5853	48.9257
PA0729.1	-1.91477		tRNA-Gly	49.4245	32.537	19.5863	13.1326
PA0730	1.12683		probable transferase	30.5926	24.4275	28.6803	18.4246
PA0731	1.03636		hypothetical protein	26.15	24.1005	24.1358	15.9072
PA0732	3.58107		hypothetical protein	10.7707	10.1178	34.05	26.1384
PA0733	1.30599		probable pseudouridylate synthase	4.82849	3.8106	6.27441	4.54353
PA0734	-1.11988		hypothetical protein	8.55135	6.25904	8.38281	4.12931
PA0735	-1.18028		hypothetical protein	10.4901	11.4219	9.67568	6.62166
PA0736	-1.05412		hypothetical protein	13.7643	13.666	13.9889	8.19317
PA0737	14.7202		hypothetical protein	5.20488	5.28013	81.8041	51.4889
PA0738	8.74742		conserved hypothetical protein	4.42862	3.31514	37.8317	22.5966
PA0739	2.08731		probable transcriptional regulator	8.58966	8.19132	16.7574	12.7026
PA0740	1.11339	sdsA1	SDS hydrolase SdsA1 SDS hydrolase SdsA1 (changed from probable beta-lactamase)	2.06647	1.90539	2.46947	1.80894
PA0741	1.52685		conserved hypothetical protein	6.54538	6.35144	10.3969	7.38698
PA0742	1.65998		hypothetical protein	2.89611	3.01627	4.56714	4.65463
PA0743	1.60511		probable 3-hydroxyisobutyrate dehydrogenase	9.75969	8.57216	15.9881	9.53393
PA0744	3.48673		probable enoyl-CoA hydratase/isomerase	12.5466	12.6634	41.5621	28.4501
PA0745	3.28712		probable enoyl-CoA hydratase/isomerase	17.6728	16.1218	51.8337	34.316
PA0746	2.45674		probable acyl-CoA dehydrogenase	12.2676	12.8781	29.2617	20.3045
PA0747	1.8317		probable aldehyde dehydrogenase	29.2653	32.658	51.2096	33.8234
PA0749	-2.13401		hypothetical protein	20.7797	16.5826	8.44502	5.95855
PA0750	-1.69215	ung	uracil-DNA glycosylase	97.6629	86.3175	49.7597	32.673
PA0751	-1.83969		conserved hypothetical protein	14.0941	11.785	7.82679	4.64372
PA0752	1.23152		conserved hypothetical protein	2.74257	2.58385	4.1961	2.3303
PA0753	-1.15825		hypothetical protein	2.39565	2.55599	2.75334	1.48557
PA0754	1.00188		hypothetical protein	4.27046	5.01218	5.73677	3.39739
PA0755	-1.05152	opdH	cis-aconitate porin OpdH cis-aconitate porin OpdH	2.48482	2.0869	2.58437	1.6651
PA0756	-1.45783		probable two-component response regulator	29.2394	28.0857	19.525	11.28
PA0757	-1.48638		probable two-component sensor	15.1358	13.4222	10.4249	6.1274
PA0758	-1.24157		hypothetical protein	30.7271	26.7712	21.0532	14.2114
PA0759	1.3151		conserved hypothetical protein	26.3096	27.5335	32.4104	21.2667
PA0760	-1.7573		conserved hypothetical protein	146.327	134.169	72.2451	46.7994
PA0761	-1.38149	nadB	L-aspartate oxidase L-aspartate oxidase(aerobic/anaerobic) NadB	70.5505	65.8289	46.2089	28.7757
PA0762	3.27722	algU	sigma factor AlgU sigma factor AlgT	567.852	475.422	1294.99	764.091
PA0763	5.21541	mucA	anti-sigma factor MucA	556.759	532.73	1995.76	1289.77
PA0764	2.87265	mucB	negative regulator for alginate biosynthesis MucB	205.426	190.701	533.905	314.086
PA0765	2.18602	mucC	positive regulator for alginate biosynthesis MucC AlgM	190.277	176.714	391.539	221.044
PA0766	3.21601	mucD	serine protease MucD precursor	519.683	509.781	1249.42	742.505
PA0767	-1.73075	lepA	GTP-binding protein LepA	183.627	155.726	93.9136	54.0759
PA0768	-1.42022	lepB	signal peptidase I leader peptidase 1	165.601	147.662	100.596	61.9686
PA0769	-1.84859		hypothetical protein	215.953	174.858	103.73	56.9718
PA0770	-2.06471	rnc	ribonuclease III RNAse III	186.536	157.983	80.7611	46.5906
PA0771	-1.69131	era	GTP-binding protein Era	131.009	119.507	70.7992	41.1167
PA0772	-1.92461	recO	DNA repair protein RecO	27.491	23.9535	12.6053	8.4722
PA0773	-1.27042	pdxJ	pyridoxal phosphate biosynthetic protein PdxJ	89.3805	80.8922	64.2845	38.5082
PA0774	-2.00786		conserved hypothetical protein	39.6715	38.3135	19.6416	11.072
PA0775	-2.10797		conserved hypothetical protein	29.5622	26.9378	13.4346	7.97384
PA0776	2.36815		hypothetical protein	1.69758	1.69435	4.65956	3.25633
PA0777	1.39041		hypothetical protein	8.52579	8.30326	12.7646	8.05326
PA0778	1.00423	icp	inhibitor of cysteine peptidase chagasin-like protein	43.0397	35.862	33.6213	24.9552
PA0779	1.08972	asrA	AsrA aminoglycoside-induced stress response ATP-dependent protease	89.6682	87.6527	91.6357	55.7982
PA0780	-1.37427	pruR	proline utilization regulator probable transcriptional regulator	27.5926	23.5173	15.8544	12.4412
PA0781	1.02775		hypothetical protein	1.65889	1.82507	2.19907	1.26185
PA0782	-2.14965	putA	proline dehydrogenase PutA	255.443	252.955	112.173	68.1336
PA0783	-2.27674	putP	sodium/proline symporter PutP	133.712	139.763	56.4729	33.8121
PA0784	1.18063		probable transcriptional regulator	25.9809	24.804	27.8476	18.2241
PA0785	-1.55285	azoR1	FMN-dependent NADH-azoreductase 1, AzoR1 azobenzene reductase, AzoR	6.0281	5.40887	4.89457	2.31166
PA0786	-1.55498		probable transporter	3.81457	4.06112	2.86687	2.03255
PA0787	-1.56467		hypothetical protein	17.9501	19.2171	13.4348	6.74591
PA0788	1.46092		hypothetical protein	7.01998	5.9258	11.201	6.1803
PA0789	-1.36925		probable amino acid permease	141.896	131.121	88.8628	58.1714
PA0790	-2.35678		hypothetical protein	6.38941	6.18687	3.78613	1.52441
PA0791	-1.24026		probable transcriptional regulator	16.0763	15.9472	14.3092	7.58727
PA0792	1.84345	prpD	propionate catabolic protein PrpD	6.55027	6.25013	11.9948	8.76921
PA0793	1.7202		hypothetical protein	14.0503	11.9642	22.5704	14.1682
PA0794	1.62288		probable aconitate hydratase probable aconitase	15.447	14.9856	24.1404	15.5669
PA0795	1.63913	prpC	citrate synthase 2	53.9823	54.6024	82.4715	52.7259
PA0796	2.1121	prpB	carboxyphosphonoenolpyruvate phosphonomutase CPEP phosphonomutase	24.204	25.5	46.9438	32.2854
PA0797	-1.20665		probable transcriptional regulator	13.4539	11.6557	12.0809	6.2368
PA0798	1.0744	pmtA	phospholipid methyltransferase	7.94907	6.80051	9.49151	5.13522
PA0799	-1.35645		probable helicase	18.9269	16.7854	13.3267	8.23503
PA0800	-1.30346		hypothetical protein	12.6781	8.43596	7.85692	6.04197
PA0801	1.18129		hypothetical protein	11.4091	12.1533	14.7953	8.89389
PA0802	1.40003		hypothetical protein	12.1289	9.10933	14.5975	10.198
PA0803	1.55574		hypothetical protein	5.6466	6.42839	9.60032	7.31613
PA0804	1.48212		probable oxidoreductase	14.9576	13.9842	21.0198	13.5723
PA0805	3.42422		hypothetical protein	347.618	334.351	928.117	610.536
PA0806	4.16885		hypothetical protein	18.2753	13.4352	64.4365	39.5596
PA0807	3.69095	ampDh3	AmpDh3 AmpDh3 (changed from conserved hypothetical protein)	13.0709	13.6022	42.1149	34.064
PA0808	2.35875		hypothetical protein	6.97729	7.37364	17.2201	11.8094
PA0809	1.66836		probable transporter	7.03132	6.87049	11.8741	8.41203
PA0810	1.26907		probable haloacid dehalogenase	14.0226	10.7874	15.6479	10.4103
PA0811	1.33843		probable major facilitator superfamily (MFS) transporter probable MFS transporter	8.44891	9.45969	11.9499	8.81483
PA0812	1.3665		hypothetical protein	7.17528	8.09052	11.5661	7.16861
PA0813	1.62673		hypothetical protein	5.86124	6.56577	11.522	7.07055
PA0814	1.7365		conserved hypothetical protein	2.7728	2.76752	5.26094	4.11065
PA0815	1.38283		probable transcriptional regulator	24.2669	23.2437	31.3051	19.3955
PA0816	-1.08951		probable transcriptional regulator	18.8168	18.6493	16.9375	10.4978
PA0817	1.36508		probable ring-cleaving dioxygenase	8.95081	8.20447	10.9232	9.03374
PA0818	1.20037		hypothetical protein	11.1168	7.96605	13.2728	7.1195
PA0819	1.01825		hypothetical protein	3.4409	4.75524	4.67042	3.4377
PA0820	-1.08403		hypothetical protein	72.3614	69.6919	61.7869	37.964
PA0821	1.12983		hypothetical protein	25.5103	21.6817	26.0583	15.3134
PA0822	-1.1535		hypothetical protein	29.1597	27.7141	23.9773	14.2619
PA0823	-1.12985		hypothetical protein	29.0983	20.579	22.3309	12.293
PA0824	-1.41216		hypothetical protein	9.89584	9.42803	7.56957	4.86842
PA0825	1.49764		hypothetical protein	4.05298	3.35179	6.92455	4.04921
PA0826	-1.51027		hypothetical protein	9.92505	10.9393	7.87906	4.68416
PA0826.1	1	ssrA	tmRNA	0	0	0	0
PA0826.2	-1.14428		translated portion of tmRNA gene ssrA	112362	102967	104202	64343.6
PA0827	1.05885		hypothetical protein	5.40029	4.59475	5.42403	4.46657
PA0828	-1.04333		probable transcriptional regulator	5.40398	5.22335	5.57629	4.03501
PA0829	-1.13783		probable hydrolase	3.38695	3.66908	4.17049	2.06329
PA0830	2.56379		hypothetical protein	4.10547	4.74954	12.9426	8.24991
PA0831	-1.39055	oruR	transcriptional regulator OruR	39.786	34.2277	24.3434	16.2731
PA0832	1.08466		conserved hypothetical protein	29.3936	25.6477	27.5667	17.8014
PA0833	3.15177		hypothetical protein	343.475	332.16	872.614	572.797
PA0834	-1.24724		conserved hypothetical protein	23.09	18.8018	15.5485	10.7059
PA0835	1.09657	pta	phosphate acetyltransferase phosphotransacetylase	19.0404	19.3713	20.6669	12.9207
PA0836	1.53434	ackA	acetate kinase acetate kinase	11.9845	12.4205	15.7717	14.1384
PA0836.1	1.02488	P5	P5	19.1803	27.3482	20.4139	15.8775
PA0837	-1.17419	slyD	peptidyl-prolyl cis-trans isomerase SlyD rotamase	337.448	312.993	264.167	146.532
PA0838	1.0174		probable glutathione peroxidase	76.045	76.6238	72.809	46.2767
PA0839	-1.84742		probable transcriptional regulator	4.41096	3.48262	2.32336	1.71012
PA0840	1.37733		probable oxidoreductase	5.873	6.10605	9.42407	5.86754
PA0841	-1.92403		hypothetical protein	8.30861	8.13097	5.1253	2.91543
PA0842	-1.39487		probable glycosyl transferase	2.93169	2.8943	2.40534	1.62366
PA0843	9.24131	plcR	phospholipase accessory protein PlcR precursor	2.99297	2.05375	24.9389	17.4428
PA0844	3.03268	plcH	hemolytic phospholipase C precursor sphingomyelin synthase	2.28874	1.82396	7.86142	4.46688
PA0845	1.22256	cerN	CerN	2.43541	2.02564	3.27796	2.06625
PA0846	2.26092		probable sulfate uptake protein	24.5739	23.2693	49.9807	32.3675
PA0847	1.55664		diguanylate cyclase	4.65212	3.76385	7.51435	5.03511
PA0848	-1.11026	ahpB	alkyl hydroperoxide reductase , AhpB	18.3519	18.8347	17.0367	10.1068
PA0849	1.049	trxB2	thioredoxin reductase 2	30.1122	29.8507	29.4386	18.353
PA0850	1.0928		hypothetical protein	9.17132	9.06138	10.8068	6.94151
PA0851	-1.12533		hypothetical protein	21.1715	19.3971	18.0609	10.7777
PA0852	-1.30427	cbpD	chitin-binding protein CbpD precursor	502.154	511.752	340.114	235.76
PA0852.1	-1.29511		Uncharacterized protein Uncharacterized protein	108.298	112.134	81.3799	48.7136
PA0853	5.60174		probable oxidoreductase	30.4909	31.6153	153.667	101.48
PA0854	6.24146	fumC2	fumarate hydratase fumarase	30.8759	32.209	174.413	116.255
PA0855	-1.21904		hypothetical protein	18.0429	19.6076	15.2193	9.79433
PA0856	4.69022		hypothetical protein	95.3935	87.7844	369.399	263.823
PA0857	5.13655	bolA	morphogene protein BolA	113.166	110.793	491.73	358.871
PA0858	-1.77189		conserved hypothetical protein	75.2896	67.7432	38.7511	23.0585
PA0859	-1.48859		hypothetical protein	36.1986	35.4856	23.3405	13.9889
PA0860	-1.12461		probable ATP-binding/permease fusion ABC transporter	19.1393	19.0812	17.3352	10.1359
PA0861	-1.15058	rbdA	RbDA	21.6001	19.2355	17.0295	11.0115
PA0862	1.11667		hypothetical protein	51.0831	51.2834	50.3686	35.6455
PA0863	1.25852		probable oxidoreductase	7.78173	5.78472	10.0122	5.70939
PA0864	-1.17017		probable transcriptional regulator	4.09305	3.44539	3.86736	2.4634
PA0865	1.22277	hpd	4-hydroxyphenylpyruvate dioxygenase	476.178	439.365	499.856	322.127
PA0866	-1.3395	aroP2	aromatic amino acid transport protein AroP2	20.1535	19.1846	14.9718	8.87574
PA0867	1.42335	mliC	membrane-bound lysozyme inhibitor of c-type lysozyme MliC	335.79	328.273	420.156	265.831
PA0868	-1.27031		conserved hypothetical protein	23.7775	24.295	18.3339	11.3613
PA0869	1.24323	pbpG	D-alanyl-D-alanine-endopeptidase D-ala-D-ala-carboxypeptidase; penicillin-binding protein 7	14.4291	14.4016	17.7832	11.4159
PA0870	1.09094	phhC	aromatic amino acid aminotransferase	110.565	113.979	102.76	77.3886
PA0871	1.55144	phhB	pterin-4-alpha-carbinolamine dehydratase	68.1173	66.1383	81.8393	70.4495
PA0872	1.71035	phhA	phenylalanine-4-hydroxylase phenylalanine 4-monooxygenase	68.5463	67.1852	89.8677	78.3854
PA0873	-1.10769	phhR	transcriptional regulator PhhR	28.1339	27.7318	23.7897	15.0506
PA0874	-1.45703		hypothetical protein	13.9896	10.7631	8.14263	6.26036
PA0875	-1.3195		conserved hypothetical protein	5.65203	5.30526	5.47116	2.67292
PA0876	-1.40154		probable transcriptional regulator	41.1732	38.0948	26.1544	17.0298
PA0877	-1.79293		probable transcriptional regulator	11.5815	11.8192	7.69639	4.2036
PA0878	1.44453		hypothetical protein	1.26876	0.750425	2.02686	0.892001
PA0879	2.01328		probable acyl-CoA dehydrogenase	2.17835	1.87315	5.38782	2.91292
PA0880	2.08091		probable ring-cleaving dioxygenase	0.612734	0.509639	1.50165	0.816219
PA0881	2.6612		hypothetical protein	1.00651	0.80367	2.33981	2.12606
PA0882	-1.01001		hypothetical protein	1.52012	1.16213	1.45846	1.06633
PA0883	2.06542		probable acyl-CoA lyase beta chain probable acyl-S-ACP lyase	0.84584	0.89113	2.34931	1.17369
PA0884	1.28154		probable C4-dicarboxylate-binding periplasmic protein	3.63303	3.31419	5.3613	3.51257
PA0885	1.10321		probable C4-dicarboxylate transporter	1.09602	1.27625	1.91007	0.729999
PA0886	1.0411		probable C4-dicarboxylate transporter	1.93937	1.54249	2.07938	1.36235
PA0887	2.13951	acsA	acetyl-coenzyme A synthetase	102.961	96.2722	200.03	125.223
PA0887.1	-1.0686	P7	P7	37.8936	37.146	28.8551	23.3235
PA0888	-2.07476	aotJ	arginine/ornithine binding protein AotJ	471.593	431.411	202.347	123.844
PA0889	-2.1574	aotQ	arginine/ornithine transport protein AotQ	70.8814	60.4467	30.6793	16.3377
PA0890	-2.10439	aotM	arginine/ornithine transport protein AotM	70.1914	65.2797	31.0482	18.5186
PA0891	-2.33889		hypothetical protein	84.8439	80.0067	32.8986	21.0603
PA0892	-2.16061	aotP	arginine/ornithine transport protein AotP	112.454	103.508	46.6178	29.2179
PA0893	-1.67894	argR	transcriptional regulator ArgR	55.6118	52.6815	31.7848	18.2583
PA0894	-1.63726		hypothetical protein	18.8539	19.2974	11.8899	7.43856
PA0895	-1.34444	aruC	N-succinylglutamate 5-semialdehyde dehydrogenase succinylornithine aminotransferase	234.057	237.333	166.093	100.349
PA0896	-1.4915	aruF	arginine/ornithine succinyltransferase AI subunit	108.539	94.1651	63.8697	39.9427
PA0897	-1.3763	aruG	arginine/ornithine succinyltransferase AII subunit	73.7857	68.824	50.0728	29.6008
PA0898	-1.34505	aruD	succinylglutamate 5-semialdehyde dehydrogenase	74.4489	72.1628	50.3097	32.6719
PA0899	-1.14168	aruB	succinylarginine dihydrolase	103.294	99.1476	84.4103	51.7145
PA0900	1.08501		hypothetical protein	100.146	91.4145	95.42	61.9822
PA0901	1.08513	aruE	succinylglutamate desuccinylase	73.6109	69.5833	71.5875	46.3823
PA0902	-1.03487		hypothetical protein	39.6829	32.3814	34.5743	18.9141
PA0903	-1.33669	alaS	alanyl-tRNA synthetase	124.256	113.515	84.7111	49.7123
PA0904	-1.29704	lysC	aspartate kinase alpha and beta chain aspartokinase	173.126	156.968	119.043	70.5602
PA0905	2.85246	rsmA	RsmA carbon storage regulator	644.084	554.958	1300.31	756.968
PA0905.1	-1.35545		tRNA-Ser	897.464	535.575	510.513	265.272
PA0905.2	-2.59639		tRNA-Arg	540.173	339.928	169.904	86.832
PA0905.3	-2.58531		tRNA-Arg	544.721	339.424	169.409	88.8513
PA0906	-1.33996		probable transcriptional regulator	25.9391	24.965	18.5367	11.2153
PA0907	-1.13049		hypothetical protein	25.0598	22.3792	19.2505	13.0307
PA0908	-1.17409		hypothetical protein	12.9695	15.1196	12.2054	7.98181
PA0909	1.0182		hypothetical protein	13.2515	14.3519	14.6487	8.87306
PA0910	1.32582		hypothetical protein	31.4975	32.8244	35.7201	27.0719
PA0911	1.1564		hypothetical protein	23.5341	25.9754	26.4382	17.3339
PA0912	1.15716		hypothetical protein	9.43894	9.56479	11.3719	7.91846
PA0913	-2.60141	mgtE	MgtE	68.8487	61.8029	24.2433	14.6208
PA0914	-2.60108		hypothetical protein	18.6128	16.3046	8.05539	3.75866
PA0915	-2.44865		conserved hypothetical protein	21.4755	20.2578	8.75115	5.38493
PA0916	-2.84527		conserved hypothetical protein	49.8195	41.3002	15.5104	9.63731
PA0917	-1.52742	kup	potassium uptake protein Kup	37.0908	31.1084	22.0442	12.5698
PA0918	1.51911		cytochrome b561 cybb	20.4111	17.8964	25.9837	18.9052
PA0919	2.90692		hypothetical protein	28.5451	26.5248	74.9469	46.1081
PA0920	2.87605		hypothetical protein	10.9844	10.6993	29.7812	20.8172
PA0921	-1.33888		hypothetical protein	217.348	202.587	147.376	86.5992
PA0922	-1.58494		hypothetical protein	123.025	98.0109	65.1438	40.2299
PA0922.1	-1.24397		tRNA-Met	128.348	102.886	94.1161	48.4644
PA0923	-1.80785	dinB	DNA Polymerase IV, DinB DinB; DNA damage inducible protein P; DNA Polymerase IV, DinB	36.5371	35.8387	20.2333	11.2915
PA0924	1.10593		hypothetical protein	5.97043	5.37523	7.33572	4.57441
PA0925	1.75169		hypothetical protein	10.4901	9.99417	18.2295	12.1
PA0926	-1.17451		hypothetical protein	14.8876	13.4006	10.6546	8.85124
PA0927	-1.209	ldhA	D-lactate dehydrogenase (fermentative)	13.0088	12.6702	10.8261	7.30331
PA0928	-1.20158	gacS	sensor/response regulator hybrid	19.1882	18.5505	15.5423	9.66914
PA0929	1.75872		two-component response regulator	18.8058	14.6708	31.3081	16.1969
PA0930	1.66761		two-component sensor histidine protein kinase	10.4105	10.0134	18.5293	10.6914
PA0931	1.06967	pirA	ferric enterobactin receptor PirA	3.89261	3.78066	5.47572	2.89494
PA0932	-1.68804	cysM	cysteine synthase B O-acetylserine sulfhydrylase B	149.755	130.225	76.9617	46.4742
PA0933	-1.42535	ygcA	probable RNA methyltransferase	95.2154	90.0398	60.807	38.6139
PA0934	1.1516	relA	GTP pyrophosphokinase	120.749	112.315	124.471	75.9433
PA0935	1.01579		conserved hypothetical protein	55.7643	52.7607	53.1966	31.5751
PA0936	-1.105	lpxO2	lipopolysaccharide biosynthetic protein LpxO2 lipopolysaccharide biosynthetic protein Lpx02	39.4059	37.8419	29.368	22.8515
PA0937	-1.78235		conserved hypothetical protein	220.987	185.327	111.318	62.0519
PA0938	-2.48494	wzz2	Wzz2 hypothetical protein	119.917	99.6723	41.8727	25.1252
PA0939	-1.06162		hypothetical protein	8.924	7.95692	10.1478	4.75504
PA0940	1.55094		hypothetical protein	16.9367	14.0109	24.3808	14.4819
PA0941	1.60803		hypothetical protein	12.3044	11.7831	19.0709	12.9575
PA0942	-1.31502		probable transcriptional regulator	33.4295	37.3116	24.612	16.5606
PA0943	2.85814		hypothetical protein	152.324	133.24	363.916	241.313
PA0944	1.28163	purN	phosphoribosylaminoimidazole synthetase phosphoribosylformylglycinamidine cyclo-ligase	103.466	93.9226	114.824	75.0721
PA0945	-1.92856	purM	phosphoribosylaminoimidazole synthetase phosphoribosylformylglycinamidine cyclo-ligase	192.235	177.498	95.1749	52.5986
PA0946	1.3566		hypothetical protein	42.2447	39.3957	50.9292	32.7308
PA0947	-2.36073		conserved hypothetical protein	221.972	173.571	81.4233	46.261
PA0948	-1.83654		hypothetical protein	78.4657	65.0016	38.4142	21.9352
PA0949	-1.53508	wrbA	Trp repressor binding protein WrbA	98.3469	96.3382	61.5891	36.2679
PA0950	-1.72728		probable arsenate reductase	180.365	164.663	94.6003	55.5634
PA0951	-2.04793		probable ribonuclease	64.8792	54.1358	28.2978	16.5114
PA0952	-5.88885		hypothetical protein	340.552	298.338	52.3456	30.0654
PA0953	-1.01291		probable thioredoxin	87.4398	78.1701	83.2558	45.0586
PA0954	1.23726		probable acylphosphatase probable acylphosphate phosphohydrolase	71.6144	68.5232	82.5024	49.2948
PA0955	-1.1584		hypothetical protein	85.1355	80.2661	65.0443	43.0156
PA0956	-1.10532	proS	prolyl-tRNA synthetase proline aminoacyl tRNA synthetase	109.992	104.917	86.308	58.6711
PA0957	-1.63669		hypothetical protein	25.8437	19.9883	15.9859	7.24095
PA0958	-4.13486	oprD	Basic amino acid, basic peptide and imipenem outer membrane porin OprD precursor Protein D2; Porin D	970.379	899.987	206.888	123.709
PA0959	-1.23389		hypothetical protein	91.4662	86.114	69.079	41.3405
PA0960	-1.48981		hypothetical protein	83.3756	74.3403	55.2148	27.2107
PA0961	-1.83672		probable cold-shock protein	68.9007	63.5106	34.3673	20.4485
PA0962	4.67507	dps	DNA-binding protein from starved cells, Dps	61.4608	64.5593	213.141	208.145
PA0963	-2.09139	aspS	aspartyl-tRNA synthetase aspRS; aspartate-tRNA ligase	357.429	324.495	155.209	92.3002
PA0964	-2.04247	pmpR	pqsR-mediated PQS regulator, PmpR	502.895	464.298	217.975	133.53
PA0965	-1.72926	ruvC	Holliday junction resolvase RuvC crossover junction endodeoxyribonuclease RuvC	122.21	110.882	64.4415	37.7618
PA0966	1.03055	ruvA	Holliday junction DNA helicase RuvA	127.448	110.351	117.069	66.9684
PA0967	1.88271	ruvB	Holliday junction DNA helicase RuvB	100.339	93.5842	172.701	103.697
PA0968	1.23118		conserved hypothetical protein	255.474	219.975	279.024	161.403
PA0969	1.72115	tolQ	TolQ protein	307.971	280.657	461.757	276.017
PA0970	1.87381	tolR	TolR protein	200.102	172.774	322.086	195.773
PA0971	2.39716	tolA	TolA protein	107.632	101.066	228.12	146.926
PA0972	1.25722	tolB	TolB protein	312.407	295.758	349.237	226.741
PA0973	-1.00314	oprL	Peptidoglycan associated lipoprotein OprL precursor	2880.85	2729.67	1653.56	1045.42
PA0974	-1.18667		conserved hypothetical protein	553.21	526.596	418.635	260.893
PA0975	-2.11852		probable radical activating enzyme	45.3689	34.9755	17.8955	11.3928
PA0976	-2.43647		conserved hypothetical protein	47.555	44.3576	19.0992	10.7115
PA0976.1	-1.85851		tRNA-Lys	33.2771	10.7306	8.53172	9.20663
PA0977	-3.64031		hypothetical protein	41.7907	27.0883	9.30001	5.87886
PA0978	1.00691		conserved hypothetical protein	8.69335	5.9565	8.70628	4.92948
PA0979	-1.21145		conserved hypothetical protein	14.9842	12.0651	12.3436	6.91904
PA0980	1.00675		hypothetical protein	11.0582	15.2613	14.9891	7.91088
PA0981	-1.01974		hypothetical protein	41.7145	38.5233	37.1638	22.8002
PA0982	1.02425		hypothetical protein	23.1042	20.7966	21.2594	13.6655
PA0983	1.13809		conserved hypothetical protein	16.0768	13.4842	18.0114	9.98806
PA0984	-1.70336		colicin immunity protein	28.5568	25.1771	14.6968	9.86671
PA0985	-1.34236	pyoS5	pyocin S5 probable colicin-like toxin	16.2444	13.2561	11.3126	7.19283
PA0986	-1.89159		conserved hypothetical protein	5.4531	5.29561	3.32296	2.06142
PA0987	-1.28021		conserved hypothetical protein	12.2772	8.937	8.91333	5.62567
PA0988	1.13567		hypothetical protein	51.0135	47.7521	53.4927	32.5377
PA0989	-1.42842		hypothetical protein	19.1422	18.6212	14.6176	7.48347
PA0990	2.5687		conserved hypothetical protein	13.0913	8.87298	24.1744	20.3791
PA0991	-1.1203	hptA	Histidine phosphotransfer protein HptA	28.5124	24.5541	23.1071	13.5745
PA0992	-1.05059	cupC1	fimbrial subunit CupC1 probable fimbrial subunit protein	27.576	28.3404	22.0951	17.5492
PA0993	-2.01238	cupC2	chaperone CupC2 probable pili assembly chaperone	0.926396	1.25097	0.641039	0.381102
PA0994	-1.09243	cupC3	usher CupC3 probable fimbrial biogenesis usher protein	7.17957	5.62484	6.78076	4.18033
PA0995	1.27567	ogt	methylated-DNA--protein-cysteine methyltransferase O-6-alkylguanine-DNA/cysteine-protein methyltransferase	19.9015	21.5747	25.6471	15.7128
PA0996	1.18686	pqsA	probable coenzyme A ligase	836.836	794.858	855.662	510.645
PA0997	2.10943	pqsB	PqsB	1066.2	1084.22	1572.63	955.249
PA0998	2.1336	pqsC	PqsC	960.861	953.652	1449.79	892.433
PA0999	2.07527	pqsD	3-oxoacyl-[acyl-carrier-protein] synthase III acetyl CoA ACP transacetylase; beta-ketoacyl-ACP synthase III	866.005	854.014	1310.55	779.251
PA1000	1.74942	pqsE	Quinolone signal response protein	783.455	777.804	1081.44	653.881
PA1001	1.25984	phnA	anthranilate synthase component I phenazine biosynthesis protein PhnA	477.089	477.301	560.754	335.211
PA1002	1.28594	phnB	anthranilate synthase component II phenazine biosynthesis protein PhnB	382.247	381.068	439.927	282.873
PA1003	-1.10116	mvfR	Transcriptional regulator MvfR	112.403	100.449	89.6466	56.4993
PA1004	-2.22448	nadA	quinolinate synthetase A L-aspartate oxidase (aerobic/anaerobic) NadA	151.63	131.099	61.1205	34.4309
PA1005	1.09291		conserved hypothetical protein	39.397	37.345	41.1474	23.3397
PA1006	-1.93457		Protein PA1006 conserved hypothetical protein	68.3989	49.0054	28.6063	17.8937
PA1007	-1.49967		conserved hypothetical protein	31.7355	29.1078	20.2429	11.4735
PA1008	1.21485	bcp	bacterioferritin comigratory protein	86.9288	78.2425	87.871	62.4091
PA1009	1.05274		hypothetical protein	31.4477	27.56	27.0684	19.6452
PA1010	-1.46964	dapA	dihydrodipicolinate synthase	338.359	291.899	198.476	121.084
PA1011	-1.33643		hypothetical protein	256.222	238.42	169.06	107.609
PA1012	-1.57286		conserved hypothetical protein	156.762	132.416	85.5301	51.0105
PA1013	-1.41203	purC	phosphoribosylaminoimidazole-succinocarboxamide synthase	289.434	280.581	178.371	119.023
PA1013.1	-1.4599		tRNA-Ser	494.572	373.243	276.74	163.696
PA1014	-1.89939	wapB	1,2-glucosyltransferase WapB	124.092	107.078	59.3829	33.1571
PA1015	-1.38224		probable transcriptional regulator	39.1029	41.1132	27.9992	16.8884
PA1016	-1.61967		hypothetical protein	13.0033	12.6414	8.34352	5.36521
PA1017	-1.22594	pauA	pimeloyl-CoA synthetase	3.659	3.14581	3.60465	1.95448
PA1018	-1.19824		hypothetical protein	3.41068	3.18022	3.6954	1.83826
PA1019	-1.24818	mucK	cis,cis-muconate transporter MucK	1.89378	1.48923	1.74395	0.888677
PA1020	-1.02585		probable acyl-CoA dehydrogenase	4.50963	5.02441	5.4831	3.56243
PA1021	1.27075		probable enoyl-CoA hydratase/isomerase	3.21685	3.87326	5.70625	3.41792
PA1022	1.22817		probable acyl-CoA dehydrogenase	4.75324	3.93089	6.75636	3.79905
PA1023	1.38932		probable short-chain dehydrogenase	6.951	6.04938	9.93016	6.4364
PA1024	1.62311		2-Nitropropane Dioxygenase 2-Nitropropane Dioxygenase (changed from hypothetical protein)	5.24301	4.4461	8.84952	5.86828
PA1025	1.00894		probable porin	2.20824	1.3038	1.92081	1.42936
PA1026	1.11007		hypothetical protein	22.5947	18.8881	21.4298	14.4244
PA1027	1.86845		probable aldehyde dehydrogenase	5.457	4.76272	11.2266	6.62543
PA1028	1.02558		probable oxidoreductase	5.26037	4.58651	5.8087	3.8359
PA1029	-1.12316		hypothetical protein (putative pseudogene)	54.8504	56.6336	49.2665	27.2647
PA1030	-1.17903		hypothetical protein	51.9811	49.8273	42.3798	23.9611
PA1030.1	-1.42052	P8	P8	9.47774	10.4554	9.29095	3.98692
PA1031	-1.91367		conserved hypothetical protein	71.8181	63.8688	34.7253	19.8073
PA1032	-1.05894	quiP	QuiP acyl-homoserine lactone acylase, QuiP; QuiP (changed from probable penicillin amidase)	30.7721	29.8128	26.8822	16.8386
PA1033	3.31145		probable glutathione S-transferase	16.5453	16.4532	49.014	35.3606
PA1034	-1.37453		hypothetical protein	59.234	51.1997	37.5725	23.5942
PA1035	-1.28724		hypothetical protein	147.224	127.409	101.172	57.2485
PA1036	-2.17274		hypothetical protein	83.0883	85.4221	35.7622	23.074
PA1037	-2.15663		conserved hypothetical protein	56.5773	45.2131	22.8482	13.8338
PA1038	-1.09923		hypothetical protein	22.1461	21.4933	18.5911	12.4685
PA1039	1.38889		conserved hypothetical protein	15.6784	14.5015	20.0365	13.5315
PA1040	1.64155		hypothetical protein	15.4697	12.8669	19.607	16.7823
PA1041	3.8627		probable outer membrane protein precursor	24.3409	25.2762	86.1053	57.7253
PA1042	-1.51582		conserved hypothetical protein	52.0079	50.4848	35.0905	18.0109
PA1043	-1.18505		hypothetical protein	28.581	28.5745	23.9681	13.5814
PA1044	-1.34156		hypothetical protein	17.739	17.7887	11.9757	9.19563
PA1045	-1.74337		hypothetical protein	35.4078	31.7375	18.7597	11.1815
PA1046	-1.7739		hypothetical protein	18.7357	17.2313	10.1309	6.66678
PA1047	1.06161		probable esterase	37.8856	34.816	37.1389	21.9585
PA1048	2.37019		probable outer membrane protein precursor	287.933	269.244	619.826	361.84
PA1049	1.12715	pdxH	pyridoxine 5'-phosphate oxidase	47.4349	51.0602	49.6197	34.0734
PA1050	-1.30752		conserved hypothetical protein	23.1075	22.3656	16.2779	10.6873
PA1051	-1.37356		probable transporter	2.63399	2.6004	2.24529	1.45879
PA1052	-1.83925		conserved hypothetical protein	10.7287	11.0472	6.72307	4.07041
PA1053	1.06714		conserved hypothetical protein	609.485	615.088	583.939	414.472
PA1054	-1.1786	shaA	ShaA	25.4808	25.6263	20.2688	13.1517
PA1055	-1.2207	shaB	ShaB	30.071	28.4099	22.615	14.2188
PA1056	-1.23019	shaC	ShaC	21.6073	20.0127	16.3247	10.3919
PA1057	-1.14863	shaD	ShaD	29.1259	29.7361	22.5218	16.0673
PA1058	-1.12114	shaE	ShaE	24.2098	22.15	19.636	12.5256
PA1059	-1.01637	shaF	ShaF	29.7405	31.4693	30.4696	16.0852
PA1060	-1.41202		hypothetical protein	20.0985	17.1026	12.756	8.58111
PA1061	-1.00688		conserved hypothetical protein	15.9107	14.501	15.3192	9.48799
PA1062	-1.11944		hypothetical protein	31.8276	32.6597	26.1586	17.5
PA1063	1.00854		hypothetical protein	36.1294	31.7457	28.6063	22.0586
PA1064	1.28315		hypothetical protein	34.936	31.3708	37.7409	25.2729
PA1065	1.78311		conserved hypothetical protein	11.0816	11.9617	20.117	13.7776
PA1066	1.4176		probable short-chain dehydrogenase	9.2978	9.75296	14.0492	9.34832
PA1067	1.02064		probable transcriptional regulator	4.4224	4.032	5.04389	3.44117
PA1068	-1.03579		probable heat shock protein (hsp90 family)	47.969	44.5449	42.0538	25.4878
PA1069	-1.25951		hypothetical protein	72.3243	70.7143	54.2129	32.6732
PA1070	-3.25584	braG	branched-chain amino acid transport protein BraG	51.9336	48.9027	15.3219	9.24743
PA1071	-2.61119	braF	branched-chain amino acid transport protein BraF	42.6576	38.9356	14.4025	9.97119
PA1072	-2.93251	braE	branched-chain amino acid transport protein BraE	22.2778	19.696	7.87777	4.33983
PA1073	-2.58967	braD	branched-chain amino acid transport protein BraD	18.0647	17.7781	7.59534	4.37525
PA1074	-2.04836	braC	branched-chain amino acid transport protein BraC	185.874	176.832	81.3828	53.1118
PA1075	-1.43987		hypothetical protein	39.398	38.2239	24.9481	16.3802
PA1076	1.3444		hypothetical protein	84.0341	95.642	105.494	75.6032
PA1077	-3.99216	flgB	flagellar basal-body rod protein FlgB	46.2517	39.5008	10.4703	6.85984
PA1078	-4.11023	flgC	flagellar basal-body rod protein FlgC	30.174	27.915	7.17862	4.49545
PA1079	-3.54827	flgD	flagellar basal-body rod modification protein FlgD flagellar hook cap (scaffold)	56.7826	53.3023	13.996	10.1809
PA1080	-2.58871	flgE	flagellar hook protein FlgE	59.7215	53.4848	19.7162	13.825
PA1081	-5.63046	flgF	flagellar basal-body rod protein FlgF	47.0535	38.8345	8.54376	4.30188
PA1082	-3.87579	flgG	flagellar basal-body rod protein FlgG	49.6011	41.8978	11.8405	7.27004
PA1083	-2.77635	flgH	flagellar L-ring protein precursor FlgH	32.312	31.8599	11.1247	7.31651
PA1084	-3.5505	flgI	flagellar P-ring protein precursor FlgI	32.494	30.7527	9.58699	5.14797
PA1085	-3.04673	flgJ	flagellar protein FlgJ	32.1813	31.2807	9.89214	6.7534
PA1086	-2.83275	flgK	flagellar hook-associated protein 1 FlgK	34.5854	33.8004	12.3608	7.1986
PA1087	-2.17678	flgL	flagellar hook-associated protein type 3 FlgL	49.579	49.0727	21.9026	13.3403
PA1088	-1.95495		hypothetical protein	43.1467	40.6692	20.5225	12.7024
PA1089	-2.1772		conserved hypothetical protein	33.7466	34.3908	13.8525	10.3144
PA1090	-2.10285		hypothetical protein	32.864	28.2912	14.4398	8.56015
PA1091	-1.98739	fgtA	flagellar glycosyl transferase, FgtA	30.6066	29.2653	14.5441	9.08935
PA1092	-1.42834	fliC	flagellin type B flagellar filament protein	618.56	620.823	368.002	267.444
PA1093	-1.50179		hypothetical protein	155.112	145.212	88.5874	57.6817
PA1094	-1.38232	fliD	flagellar capping protein FliD hook-associated protein	190.366	174.469	120.234	76.872
PA1095	-1.76041		hypothetical protein	292.683	278.671	145.059	92.6409
PA1096	-1.95278		hypothetical protein	350.44	326.236	161.942	100.257
PA1097	-1.67851	fleQ	transcriptional regulator FleQ	150.853	140.152	81.9544	48.7159
PA1098	-4.40231	fleS	two-component sensor	53.3264	46.0296	11.6413	6.81634
PA1099	-4.01354	fleR	two-component response regulator	39.2917	39.6538	9.57568	6.39673
PA1100	-4.3278	fliE	flagellar hook-basal body complex protein FliE	99.158	75.4331	20.689	11.4261
PA1101	-3.9475	fliF	Flagella M-ring outer membrane protein precursor	53.2206	47.2195	12.7564	7.874
PA1102	-2.24699	fliG	flagellar motor switch protein FliG	91.2076	83.8168	37.0167	22.7807
PA1103	-2.29248		probable flagellar assembly protein	56.9888	56.3028	24.5771	13.969
PA1104	-2.33956	fliI	flagellum-specific ATP synthase FliI	39.9129	36.0852	15.8643	9.77545
PA1105	-1.43123	fliJ	flagellar protein FliJ	27.2536	24.4028	15.4629	11.9944
PA1106	1.97072		hypothetical protein	30.2986	29.0443	54.1143	33.8092
PA1107	-1.83658	roeA	RoeA	2.95797	2.30347	1.65695	1.10415
PA1108	1.04496		probable major facilitator superfamily (MFS) transporter probable MFS transporter	1.27679	1.20729	1.54807	0.97349
PA1109	-1.34342		probable transcriptional regulator	13.9173	12.6959	10.4156	6.62825
PA1110	-1.59062		hypothetical protein	21.8895	19.1168	14.0551	7.43552
PA1111	8.67374		hypothetical protein	2.5565	2.42716	23.1663	16.01
PA1112	3.85068		conserved hypothetical protein	11.7166	10.1058	41.9925	26.5916
PA1112.1	-1.15528			174.311	164.788	136.802	81.5026
PA1113	2.63419		probable ATP-binding/permease fusion ABC transporter	8.19129	7.53833	21.672	13.6835
PA1114	5.06252		hypothetical protein	26.8655	25.5429	124.755	74.0428
PA1115	2.29461		hypothetical protein	16.919	15.9347	33.8601	24.243
PA1116	-2.21556		hypothetical protein	53.2678	43.0878	21.2504	12.6335
PA1117	-1.70738		hypothetical protein	27.4954	27.443	17.0875	8.60377
PA1118	1.49633		hypothetical protein	11.8887	10.3899	15.2233	12.2187
PA1119	1.04053	yfiB	YfiB	10.8207	12.2555	11.3598	8.74055
PA1120	-1.4256	tpbB	diguanylate cyclase TpbB YfiN	13.3265	11.5494	9.24385	5.91408
PA1121	-1.49221	yfiR	YfiR	30.6244	27.8551	18.7714	11.6685
PA1122	1.19554		putative peptide deformylase	56.9608	54.9281	63.226	38.7849
PA1123	-1.59014		hypothetical protein	33.4541	27.2204	18.2986	11.2621
PA1124	1.1779	dgt	deoxyguanosinetriphosphate triphosphohydrolase dGTP triphosphohydrolase; dGTPase	19.8052	17.5105	22.0392	13.0094
PA1125	-1.2237		probable cobalamin biosynthetic protein	18.1367	16.6065	14.2842	8.93086
PA1126	-2.28755		hypothetical protein	38.7101	33.8811	16.5411	8.72647
PA1127	-1.15098		probable oxidoreductase	34.3103	34.0488	28.8182	16.884
PA1128	-1.6		probable transcriptional regulator	14.8467	14.6907	9.8282	5.96726
PA1129	1.15185		probable fosfomycin resistance protein	11.253	9.23271	13.0879	7.71732
PA1130	1.91039	rhlC	rhamnosyltransferase 2	11.3384	9.13286	21.0599	12.2023
PA1131	1.65768		probable major facilitator superfamily (MFS) transporter probable MFS transporter	8.55438	6.2123	14.5474	7.71935
PA1132	-2.82148		hypothetical protein	11.3343	10.3559	3.92474	2.98585
PA1133	-1.61191		hypothetical protein	6.9836	5.20006	4.45531	2.65795
PA1134	-1.29686		hypothetical protein	3.05604	3.05022	2.33819	2.08511
PA1135	2.31773		conserved hypothetical protein	3.50888	3.10321	8.01152	6.34562
PA1136	1.55614		probable transcriptional regulator	6.48477	7.26821	11.4634	7.75325
PA1137	4.51735		probable oxidoreductase	3.94211	4.32806	19.3607	14.3359
PA1138	-1.33562		probable transcriptional regulator	5.99619	5.1868	4.92012	3.15062
PA1139	2.19332		hypothetical protein	12.2363	14.3628	29.0219	18.3145
PA1140	1.11066		conserved hypothetical protein	33.6092	33.1276	34.1317	21.9209
PA1141	-1.49684		probable transcriptional regulator	13.3142	12.5578	9.25034	5.76845
PA1142	-1.65947		probable transcriptional regulator	24.4739	21.0692	14.1502	8.18653
PA1143	-1.44992		hypothetical protein	1.84429	0.950079	0.933133	0.772694
PA1144	-1.30693		probable major facilitator superfamily (MFS) transporter probable MFS transporter	0.903496	1.54174	1.08568	0.669713
PA1145	-1.36587		probable transcriptional regulator	8.35911	8.55821	6.88495	4.477
PA1146	-1.9632		probable iron-containing alcohol dehydrogenase	2.73216	3.21978	1.87159	1.08527
PA1147	-2.22727		probable amino acid permease	6.68049	6.53753	3.68371	1.98143
PA1148	-1.7475	toxA	exotoxin A precursor	3.36924	3.3223	2.3478	1.35861
PA1149	-1.15811		hypothetical protein	2.84697	2.10485	2.6875	1.58018
PA1150	-1.54753	pys2	pyocin S2	44.3784	37.9152	26.0543	15.0983
PA1151	-2.17412	imm2	pyocin S2 immunity protein	512.444	477.194	211.658	126.483
PA1152	-2.05988		hypothetical protein	29.2097	20.8243	13.1562	6.76043
PA1153	-2.01053		hypothetical protein	14.5119	13.2947	6.52878	5.18299
PA1154	-1.25994		conserved hypothetical protein	7.7963	6.25425	6.85695	3.71254
PA1155	1.02793	nrdB	NrdB, tyrosyl radical-harboring component of class Ia ribonucleotide reductase	126.017	127.239	106.479	80.6105
PA1156	1.41632	nrdA	NrdA, catalytic component of class Ia ribonucleotide reductase NrdA, catalytic component of class Ia ribonucleotide reductase	66.6505	65.2076	77.708	59.8141
PA1157	-2.2096		probable two-component response regulator	67.0914	58.2791	28.9148	15.1444
PA1158	-1.79231		probable two-component sensor	19.2396	18.66	10.5528	6.8935
PA1159	1.11717		probable cold-shock protein	2268	2032.15	1570.17	847.79
PA1160	-1.37434		hypothetical protein	71.2312	71.5	50.6571	29.1543
PA1161	-1.45659	rrmA	rRNA methyltransferase	18.922	17.4369	12.6191	7.97756
PA1162	-1.20765	dapE	succinyl-diaminopimelate desuccinylase N-succinyl-diaminopimelate deacylase	16.4146	14.7989	13.4092	8.19966
PA1163	-2.00385	ndvB	NdvB	7.60284	7.51395	4.44257	2.54682
PA1164	-2.10125		conserved hypothetical protein	57.7647	53.2601	25.2402	15.635
PA1165	-1.68354	pcpS	PcpS Pseudomonas aeruginosa carrier protein synthase	15.2112	16.9934	9.57469	6.5054
PA1166	2.03407		hypothetical protein	4.04374	3.34695	8.74989	5.66582
PA1167	1.18375		hypothetical protein	13.9538	9.88199	14.3599	9.37104
PA1168	3.87244		hypothetical protein	24.2421	26.3736	99.8103	50.3768
PA1169	3.1905		probable lipoxygenase	5.19916	5.18926	20.3497	10.1053
PA1170	1.69098		conserved hypothetical protein	13.446	12.2051	20.8093	14.4912
PA1171	-1.41572		probable transglycolase	37.5434	32.6054	23.3885	14.7111
PA1172	-1.35697	napC	cytochrome c-type protein NapC	10.1671	8.26128	7.66669	4.68813
PA1173	-1.05058	napB	cytochrome c-type protein NapB precursor	3.79596	3.55194	3.5661	3.16036
PA1174	1.77277	napA	periplasmic nitrate reductase protein NapA	4.00024	3.46235	7.79686	5.04249
PA1175	1.39264	napD	NapD protein of periplasmic nitrate reductase	3.30134	3.64809	5.08557	4.24063
PA1176	2.0199	napF	ferredoxin protein NapF	4.9822	5.13057	10.5433	7.97991
PA1177	1.72163	napE	periplasmic nitrate reductase protein NapE	7.17957	12.9448	19.0709	10.6436
PA1178	1.74435	oprH	PhoP/Q and low Mg2+ inducible outer membrane protein H1 precursor	1148.48	1061.48	1273.86	872.793
PA1179	-1.16889	phoP	two-component response regulator PhoP	306.621	294.008	235.658	147.119
PA1180	-1.26575	phoQ	two-component sensor PhoQ	89.5158	82.5125	65.0421	38.8436
PA1181	-1.98852		conserved hypothetical protein	19.7378	18.684	10.026	6.1262
PA1182	-1.91812		probable transcriptional regulator	16.309	14.5339	7.99379	5.58646
PA1183	-1.82693	dctA	C4-dicarboxylate transport protein	3.26464	2.90296	2.00746	1.24534
PA1184	-1.43697		probable transcriptional regulator	10.3058	9.32725	7.14891	5.01721
PA1185	-1.39844		probable glutathione S-transferase	1.91455	1.60269	1.39248	0.987237
PA1186	-1.06341		hypothetical protein	2.93722	1.82751	2.09406	2.05795
PA1187	-1.10544		probable acyl-CoA dehydrogenase	2.90108	2.79336	3.04465	1.97772
PA1188	1.05709		hypothetical protein	5.39849	6.60384	7.29276	4.63707
PA1189	1.69861		conserved hypothetical protein	5.07844	5.77059	11.029	6.24457
PA1190	1.21922		conserved hypothetical protein	9.53261	6.92549	11.0611	6.86747
PA1191	1.03554		hypothetical protein	7.53281	6.34166	6.03591	6.34786
PA1192	-1.67672		conserved hypothetical protein	101.068	87.8366	56.7273	30.3441
PA1193	1.48324		hypothetical protein	44.5828	46.0582	64.5913	37.9469
PA1194	1.051		probable amino acid permease	7.26623	4.40617	7.47246	4.16393
PA1195	-1.24575		hypothetical protein	3.76371	2.5382	2.99151	1.93092
PA1196	1.12012		probable transcriptional regulator	14.8303	22.1476	17.0427	14.65
PA1197	-1.04712		hypothetical protein	21.8009	21.0039	18.6504	13.0583
PA1198	-1.55583		conserved hypothetical protein	662.202	555.245	375.308	215.371
PA1199	-1.1916		probable lipoprotein	83.5734	67.924	55.1413	39.382
PA1200	1.1858		conserved hypothetical protein	20.6574	21.3795	24.4499	14.7164
PA1201	1.02513		probable transcriptional regulator	16.7541	14.6425	16.9658	9.5588
PA1202	1.78286		probable hydrolase	67.8697	64.6613	106.834	70.0082
PA1203	1.92109		hypothetical protein	11.5391	10.5653	18.8839	15.6252
PA1204	2.06217		NAD(P)H quinone oxidoreductase	18.8268	18.2341	36.7747	22.8498
PA1205	2.27206		conserved hypothetical protein	15.4732	16.3449	33.9575	22.8396
PA1206	1.76254		hypothetical protein	47.0351	45.8804	85.7788	41.8248
PA1207	2.3118	kefB	glutathione-regulated potassium-efflux system protein KefB	32.9731	33.7746	73.0533	43.5152
PA1208	1.30214		conserved hypothetical protein	7.39264	5.7734	9.63716	5.96044
PA1209	1.36587		hypothetical protein	4.98829	4.97878	5.74572	6.31262
PA1210	-1.06804		conserved hypothetical protein	5.17668	3.94456	5.62032	2.8918
PA1211	1.29683		hypothetical protein	2.20238	2.38136	3.7782	2.20033
PA1212	2.04363		probable major facilitator superfamily (MFS) transporter probable MFS transporter	1.45512	0.757746	2.82187	1.64339
PA1213	2.41647		hypothetical protein	1.66172	1.21358	4.17176	2.63199
PA1214	1.75683		hypothetical protein	1.14366	1.33577	2.81472	1.50725
PA1215	2.48727		hypothetical protein	1.90462	1.65959	5.36415	3.44325
PA1216	3.14541		hypothetical protein	3.38562	4.15898	13.1224	8.95055
PA1217	1.86426		probable 2-isopropylmalate synthase	6.14347	6.01821	12.3515	8.21209
PA1218	1.63278		hypothetical protein	5.17896	5.65508	10.284	6.14707
PA1219	1.1095		hypothetical protein	2.84697	3.66244	4.09327	3.03395
PA1220	2.2192		hypothetical protein	2.12565	1.84487	5.25469	3.53946
PA1221	1.5675		hypothetical protein	2.5981	2.6768	4.97055	3.3074
PA1222	1.14831		probable membrane-bound lytic murein transglycolase A	45.259	45.4746	51.3169	28.8354
PA1223	-1.21707		probable transcriptional regulator	11.1851	10.686	8.61817	6.78311
PA1224	1.07684		probable NAD(P)H dehydrogenase	10.9742	10.4057	13.3985	7.07678
PA1225	-1.12862		probable NAD(P)H dehydrogenase	8.25335	7.61825	8.33401	4.64981
PA1226	-1.25492		probable transcriptional regulator	9.96674	10.9043	9.26927	5.68087
PA1227	-1.83086		hypothetical protein	22.4103	21.9102	12.8038	7.09685
PA1228	-2.57665		hypothetical protein	67.7298	65.6093	25.8625	14.6187
PA1229	-1.73595		probable transcriptional regulator	5.5446	6.68897	3.30846	3.08282
PA1230	-2.59788		hypothetical protein	2.16159	2.94201	1.34845	0.588977
PA1231	-1.76757		conserved hypothetical protein	1.62654	1.70889	1.049	0.684224
PA1232	-1.4461		hypothetical protein	2.28874	1.69425	1.66403	1.00992
PA1233	1.11909		hypothetical protein	12.2155	9.48284	11.6791	8.73877
PA1234	-1.10369		hypothetical protein	18.3735	18.2615	16.8762	10.0266
PA1235	1.42802		probable transcriptional regulator	5.26732	4.41414	7.89141	5.16314
PA1236	-1.02035		probable major facilitator superfamily (MFS) transporter probable MFS transporter	1.62119	1.48968	1.94241	1.02837
PA1237	1.55156		probable multidrug resistance efflux pump	1.14834	1.07874	2.11899	1.24851
PA1238	1.30518		probable outer membrane component of multidrug efflux pump	0.77871	0.670022	1.28982	0.563369
PA1239	-1.00856		hypothetical protein	1.9784	2.54509	2.67208	1.71302
PA1240	-1.1322		probable enoyl-CoA hydratase/isomerase	3.4618	3.60119	3.44137	2.58175
PA1241	-1.38705		probable transcriptional regulator	10.334	9.69132	7.81873	5.12756
PA1242	3.40695	sprP	SprP	4.34513	4.88443	17.0164	11.2254
PA1243	2.51638		probable sensor/response regulator hybrid	17.3783	17.0287	42.5229	25.3719
PA1244	1.26497		hypothetical protein	290.222	250.607	312.607	194.135
PA1245	1.59319	aprX	AprX	156.76	130.384	210.469	125.797
PA1246	2.261	aprD	alkaline protease secretion protein AprD	34.7165	33.9312	71.4891	46.0929
PA1247	2.4919	aprE	alkaline protease secretion protein AprE	40.7058	36.3532	90.5831	54.9122
PA1248	2.45575	aprF	Alkaline protease secretion outer membrane protein AprF precursor	27.6612	24.6274	57.2391	38.1735
PA1249	8.33867	aprA	alkaline metalloproteinase precursor	102.784	100.808	782.463	480.48
PA1250	1.76072	aprI	alkaline proteinase inhibitor AprI	127.141	116.405	202.845	120.838
PA1251	1.81699		probable chemotaxis transducer probable (methyl-accepting chemotaxis) protein	22.7326	20.6353	37.7196	22.9027
PA1252	1.4843		probable L-malate dehydrogenase	9.79491	8.69429	14.3838	9.39901
PA1253	1.23365		probable semialdehyde dehydrogenase	1.84576	1.89137	2.84676	1.67193
PA1254	1.31303		probable dihydrodipicolinate synthetase	1.01722	1.35371	1.7866	1.18565
PA1255	1.76183		hypothetical protein	0.601486	0.637861	1.65834	0.563369
PA1256	1.22983		amino acid ABC transporter ATP binding protein	1.34539	1.87996	2.26846	1.61296
PA1257	-1.2626		amino acid ABC transporter membrane protein	2.23197	1.02354	1.83317	0.723208
PA1258	1.1259		probable permease of ABC transporter	1.28527	0.932961	1.60356	0.817139
PA1259	-1.00887		hypothetical protein	2.00905	1.82698	2.47276	1.24891
PA1260	1.00092		amino acid ABC transporter periplasmic binding protein	1.23069	0.755903	0.974426	0.851222
PA1261	1.01188		probable transcriptional regulator	3.11269	2.93416	4.06846	2.0732
PA1262	1.05603		probable major facilitator superfamily (MFS) transporter probable MFS transporter	0.94373	0.753545	1.11016	0.59265
PA1263	-1.50255		hypothetical protein	24.7862	23.6295	15.3778	9.95464
PA1264	1.16783		probable transcriptional regulator	5.56479	4.65835	5.85105	5.06642
PA1265	1.02685		hypothetical protein	0.689411	1.11816	1.22493	0.602674
PA1266	-1.2819		probable oxidoreductase	1.64446	1.70327	1.18623	1.17795
PA1267	-1.09111		hypothetical protein	0.906473	1.14833	1.1962	0.626975
PA1268	1.1054		hypothetical protein	1.02933	0.945178	1.08977	0.904967
PA1269	-1.04161		probable transcriptional regulator	10.1779	11.2614	10.8325	7.20506
PA1270	-1.37043		hypothetical protein	1.41139	1.6181	1.19661	0.914646
PA1271	-3.27062		probable tonB-dependent receptor	50.5749	46.2615	14.8982	8.67332
PA1272	-1.44202	cobO	cob(I)alamin adenosyltransferase	50.9881	51.0179	34.4024	20.1349
PA1273	-1.50918	cobB	cobyrinic acid a,c-diamide synthase	24.3328	24.5239	16.8255	9.12373
PA1274	-1.59032		conserved hypothetical protein	23.3333	24.2346	15.4425	8.57916
PA1275	-1.82768	cobD	cobalamin biosynthetic protein CobD cobalamin biosynthetic protein CbiB	17.0717	16.088	10.5611	5.17471
PA1276	-1.8915	cobC	cobalamin biosynthetic protein CobC	25.9781	26.7085	13.9394	8.31308
PA1277	-1.91848	cobQ	cobyric acid synthase	25.1995	26.9706	14.2935	7.86422
PA1278	-1.51138	cobP	cobinamide kinase	27.4298	25.5177	15.2713	11.3936
PA1279	-1.31137	cobU	nicotinate-nucleotide--dimethylbenzimidazole phosphoribosyltransferase cobalamin biosynthesis protein cobU	25.5338	23.4257	17.5178	11.5219
PA1280	1.18172		hypothetical protein	19.8866	17.5917	22.8199	12.7581
PA1281	11.125	cobV	cobalamin (5'-phosphate) synthase	12.495	12.3134	131.791	86.0145
PA1282	63.5272		probable major facilitator superfamily (MFS) transporter probable MFS transporter	4.88296	4.82208	333.272	203.009
PA1283	11.7211		probable transcriptional regulator	13.0389	13.5678	148.284	96.8
PA1284	5.92535		probable acyl-CoA dehydrogenase	4.59382	3.56143	26.2866	16.9707
PA1285	-1.24203		probable transcriptional regulator	37.0929	34.6922	28.6487	16.0673
PA1286	-1.99285		probable major facilitator superfamily (MFS) transporter probable MFS transporter	4.37722	3.754	2.41565	1.5225
PA1287	1.41964		probable glutathione peroxidase	50.8967	46.2515	64.3256	40.6235
PA1288	-1.23267		probable outer membrane protein precursor	273.703	264.897	197.081	129.544
PA1289	1.10924		hypothetical protein	8.4302	7.68599	8.5819	7.04563
PA1290	-1.28326		probable transcriptional regulator	10.0219	8.303	8.09068	4.8427
PA1291	-1.19349		hypothetical protein	14.1739	13.0835	11.2155	7.91332
PA1292	1.57666		probable 3-mercaptopyruvate sulfurtransferase	24.8924	24.845	33.2793	25.1421
PA1293	1.20125		hypothetical protein	35.2816	35.58	37.2439	26.281
PA1294	1.1537	rnd	ribonuclease D	64.1906	56.6811	65.6039	39.7017
PA1295	1.07057		conserved hypothetical protein	35.6001	33.683	33.9903	21.9484
PA1296	3.03813		probable 2-hydroxyacid dehydrogenase	44.8304	43.2882	130.205	72.2869
PA1297	1.72276		probable metal transporter	10.8278	10.1738	20.9177	10.4215
PA1298	-1.59975		conserved hypothetical protein	12.8286	12.6634	7.87711	5.77453
PA1299	-3.09172		conserved hypothetical protein	50.1489	36.9359	14.4939	8.20641
PA1300	-1.82406		ECF sigma factor probable sigma-70 factor, ECF subfamily	8.10596	6.03112	4.55101	2.72402
PA1301	-1.64045		probable transmembrane sensor	4.74495	4.10446	3.29477	1.97523
PA1302	-1.34438		probable heme utilization protein precursor	3.36417	3.76798	3.55154	1.79458
PA1303	-1.71411		signal peptidase	8.21404	7.69498	5.15621	3.45533
PA1304	-1.19385		probable oligopeptidase	13.9366	14.667	11.9147	8.18367
PA1305	-1.63993		hypothetical protein	48.6768	41.3743	24.2208	17.386
PA1306	-1.04118		probable HIT family protein	39.0771	35.8925	33.9313	20.6983
PA1307	1.11314		conserved hypothetical protein	54.5425	48.518	55.4879	32.3435
PA1308	-1.07422		hypothetical protein	77.4467	69.1624	63.2064	40.5014
PA1309	-1.17851		probable transcriptional regulator	20.4711	19.8457	17.0996	10.3389
PA1310	1.04648	phnW	2-aminoethylphosphonate:pyruvate aminotransferase	2.02213	1.80949	1.98228	1.7416
PA1311	1.02757	phnX	2-phosphonoacetaldehyde hydrolase	5.30999	4.50255	5.94238	3.80274
PA1312	-1.48208		probable transcriptional regulator	6.61276	6.34467	5.39506	3.02625
PA1313	-1.36005		probable major facilitator superfamily (MFS) transporter probable MFS transporter	2.86303	2.02888	2.72241	1.02973
PA1314	1.04686		hypothetical protein	10.0539	10.2354	13.0096	6.32807
PA1315	1.00038		probable transcriptional regulator	24.737	23.1744	24.7457	12.9575
PA1316	1.22222		probable major facilitator superfamily (MFS) transporter probable MFS transporter	5.55117	5.61614	8.36052	4.58806
PA1317	1.3054	cyoA	cytochrome o ubiquinol oxidase subunit II	18.9465	16.337	21.1771	14.8309
PA1318	1.46	cyoB	cytochrome o ubiquinol oxidase subunit I	12.4775	13.0823	16.8233	13.0951
PA1319	1.40648	cyoC	cytochrome o ubiquinol oxidase subunit III	11.4873	12.0202	15.4989	11.6617
PA1320	1.40199	cyoD	cytochrome o ubiquinol oxidase subunit IV	14.7065	14.5629	17.7087	14.5772
PA1321	1.21675	cyoE	cytochrome o ubiquinol oxidase protein CyoE	14.6289	12.6397	15.9245	10.9942
PA1322	1.04444		probable TonB-dependent receptor	2.67176	2.70199	3.41698	2.12128
PA1323	26.3801		hypothetical protein	40.7781	35.4525	805.674	560.907
PA1324	23.7513		hypothetical protein	33.9787	30.7345	662.314	475.79
PA1324.1	4.27175	P9	P9	20.3662	18.5071	75.9856	51.0201
PA1325	-1.55981		conserved hypothetical protein	6.10331	6.47242	4.95469	2.85827
PA1326	-1.42665	ilvA2	threonine dehydratase, biosynthetic threonine deaminase	4.80074	4.71633	3.57271	2.76225
PA1327	1.18155		probable protease	4.63903	4.37405	7.102	3.58944
PA1328	1.06944		probable transcriptional regulator	4.10916	3.88772	5.11914	3.37835
PA1329	-1.00836		conserved hypothetical protein	2.16159	1.34842	1.67753	1.5297
PA1330	1.37041		probable short-chain dehydrogenase	12.7201	11.4014	16.9682	10.665
PA1331	2.68235		conserved hypothetical protein	15.7595	15.4786	38.4868	26.6181
PA1332	1.1016		hypothetical protein	11.4893	10.2011	12.9212	7.95758
PA1333	1.60019		hypothetical protein	36.841	30.955	50.6715	30.9853
PA1334	-1.47423		probable oxidoreductase	2.44708	2.82623	2.19324	1.25733
PA1335	1.36895	aauR	AauR	11.3255	10.5747	15.4298	10.0071
PA1336	-1.10781	aauS	AauS	10.6988	9.63716	9.90644	6.35612
PA1337	1.93705	ansB	glutaminase-asparaginase	42.946	41.9013	67.3873	53.7218
PA1338	1.36254	ggt	gamma-glutamyltranspeptidase precursor	27.2407	28.5343	34.6329	22.7104
PA1339	1.50268	aatP	AatP	92.9572	88.4476	118.369	83.4568
PA1340	1.57192	aatM	AatM	45.4806	47.5418	65.109	45.264
PA1341	1.31473	aatQ	AatQ	58.5973	50.5316	63.9271	44.2324
PA1342	1.42165	aatJ	AatJ	211.408	181.099	241.481	170.03
PA1343	-1.33757		hypothetical protein	28.8212	26.9896	18.7801	13.0422
PA1344	5.73399		probable short-chain dehydrogenase	30.4907	31.3118	162.498	100.922
PA1345	3.21251		hypothetical protein	3.76851	3.224	12.9538	8.239
PA1346	3.23762		hypothetical protein	1.75943	1.85643	7.3179	4.29405
PA1347	1.36302		probable transcriptional regulator	5.89525	5.99609	9.41161	5.72149
PA1348	1.25481		hypothetical protein	9.89202	9.87318	13.3604	8.29059
PA1349	1.56984		conserved hypothetical protein	2.54957	1.54895	3.91198	2.43645
PA1350	1.26153		hypothetical protein	3.73523	3.31388	5.18728	3.57627
PA1351	1.49265		probable sigma-70 factor, ECF subfamily	1.3351	1.42774	2.58641	1.52441
PA1352	1.42784		conserved hypothetical protein	0.609954	0.416542	0.818223	0.545241
PA1353	1.57627		hypothetical protein	5.73291	4.40875	10.9635	4.78864
PA1354	1.31697		hypothetical protein	8.31147	7.2017	13.2511	5.74874
PA1355	1.67361		hypothetical protein	1.63396	1.01928	2.80307	1.53041
PA1356	1.50091		hypothetical protein	2.56579	1.57864	4.0657	2.14202
PA1357	1.05244		conserved hypothetical protein	47.9628	45.2662	48.5368	27.1374
PA1358	1.08266		hypothetical protein	41.1515	41.0731	44.0686	24.3562
PA1359	-1.56522		probable transcriptional regulator	14.7462	14.0088	10.3918	5.62083
PA1360	-1.67936		conserved hypothetical protein	14.4493	13.3358	8.44751	5.69607
PA1361	-1.70164	norM	NorM	23.8227	20.3922	12.7671	8.21363
PA1362	2.24785		hypothetical protein	3.96292	3.11635	10.3595	5.27897
PA1363	1.45274		ECF sigma factor probable sigma-70 factor, ECF subfamily	11.6568	8.96181	16.1627	9.49516
PA1364	1.03983		probable transmembrane sensor	7.06171	6.54152	7.14876	5.53344
PA1365	-1.31768		probable siderophore receptor	4.31787	4.37325	4.17029	2.32407
PA1366	1.0804		hypothetical protein	28.5128	27.8037	28.8908	17.596
PA1367	-1.83372		hypothetical protein	20.2213	17.8165	11.2101	6.22331
PA1368	-1.52602		hypothetical protein	8.76468	8.12118	6.31682	3.92816
PA1369	-2.23404		hypothetical protein	81.8476	73.1306	32.9752	20.2364
PA1370	-1.55023		hypothetical protein	42.0989	35.4838	23.0159	15.1032
PA1371	1.34575		hypothetical protein	48.3309	42.1537	56.126	35.2731
PA1372	1.07317		hypothetical protein	85.0124	74.9782	78.2835	51.5752
PA1373	-1.75882	fabF2	3-oxoacyl-acyl carrier protein synthase II	12.4483	11.7207	7.42398	4.74801
PA1374	-1.26899		hypothetical protein	3.99063	3.82983	4.2129	1.99346
PA1375	-1.52727	pdxB	erythronate-4-phosphate dehydrogenase	33.4281	30.8162	19.6882	12.6514
PA1376	1.19898	aceK	isocitrate dehydrogenase kinase/phosphatase	15.7071	13.2808	17.5971	10.8054
PA1377	-1.04322		conserved hypothetical protein	25.8662	26.3987	23.8565	14.8501
PA1378	-1.13972		hypothetical protein	10.933	13.2658	11.348	7.06772
PA1379	1.34397		probable short-chain dehydrogenase	2.56592	2.70072	4.43616	2.61014
PA1380	-1.13661		probable transcriptional regulator	6.88755	5.9096	6.23851	4.22527
PA1381	-1.53309		hypothetical protein	3.00514	3.86766	3.41106	1.26414
PA1382	-1.42068		probable type II secretion system protein	19.7615	18.0206	13.1823	8.42236
PA1383	-1.07705		hypothetical protein	18.0755	16.3423	15.734	10.0733
PA1384	1.01349	galE	UDP-glucose 4-epimerase galactowaldenase	3.37669	3.67664	4.25052	2.79851
PA1385	-1.13011		probable glycosyl transferase	4.01191	4.31494	4.91605	2.52239
PA1386	-1.30992		probable ATP-binding component of ABC transporter	6.19349	4.28434	4.62871	3.06323
PA1387	-1.10193		hypothetical protein	9.82087	7.6821	8.57394	5.61741
PA1388	1.07511		hypothetical protein	7.89915	6.76541	9.1038	5.27897
PA1389	-1.06679		probable glycosyl transferase	8.77737	8.05456	9.09239	5.31388
PA1390	-1.42423		probable glycosyl transferase	6.16523	6.22853	5.38039	3.04219
PA1391	-1.33167		probable glycosyl transferase	5.43319	4.63565	4.81068	2.56085
PA1392	-1.21225		hypothetical protein	10.1881	9.35771	8.76189	5.62011
PA1393	-1.14405	cysC	adenosine 5'-phosphosulfate (APS) kinase adenylylsulfate kinase; ATP:APS 3'-phosphotransferase	7.30771	5.45391	5.74386	4.40686
PA1394	-1.96749		hypothetical protein	20.9039	20.4071	10.1711	7.01229
PA1395	-3.05949		hypothetical protein	21.5537	18.4394	6.03683	4.75418
PA1396	-2.68339		probable two-component sensor	11.699	10.4803	4.95867	2.68251
PA1397	-1.82912		probable two-component response regulator	35.4665	30.6136	17.7151	10.3783
PA1398	-1.8379		hypothetical protein	40.2738	35.5415	21.7475	10.9116
PA1399	-2.07657		probable transcriptional regulator	12.3359	9.23426	5.71506	3.67199
PA1400	-1.32926		probable pyruvate carboxylase	2.30754	2.1496	2.07645	1.22954
PA1401	1.0653		hypothetical protein	8.20133	8.1857	8.69409	6.66929
PA1402	1.42741		hypothetical protein	2.57054	2.50733	4.35252	2.85999
PA1403	-1.53823		probable transcriptional regulator	12.9081	13.681	8.49604	6.2024
PA1404	4.37811		hypothetical protein	6.99673	5.96144	25.2606	21.6526
PA1405	-1.13339		probable helicase	17.8056	16.6503	15.8745	9.00435
PA1406	-1.08772		hypothetical protein	6.35661	4.40022	6.38209	3.38021
PA1407	2.0694		hypothetical protein	6.36086	6.34874	14.4955	9.07849
PA1408	6.67902		hypothetical protein	3.32264	3.23621	24.1376	15.6516
PA1409	1.37192	aphA	acetylpolyamine aminohydrolase	1.90619	1.5295	2.82125	1.75505
PA1410	-1.27402		probable periplasmic spermidine/putrescine-binding protein	2.13784	1.88482	2.13063	1.03233
PA1411	-1.88211		hypothetical protein	10.8791	10.4751	5.64599	4.43282
PA1412	-2.18607		hypothetical protein	1.36865	1.46361	0.734725	0.488347
PA1413	1.17322		probable transcriptional regulator	13.6381	13.79	17.2141	9.79604
PA1414	1.1518		hypothetical protein	450.775	614.548	512.795	412.314
PA1415	1.25226		hypothetical protein	11.9555	13.6906	14.8591	11.3578
PA1416	-1.31959		conserved hypothetical protein	3.88242	3.45383	3.44738	2.05184
PA1417	1.41317		probable decarboxylase	1.23866	1.21206	2.23803	1.21325
PA1418	-1.05681		probable sodium:solute symport protein	2.6554	2.34346	2.74007	1.89894
PA1419	1.09494		probable transporter	1.28666	0.898947	1.46311	0.848407
PA1420	-1.04166		hypothetical protein	2.40863	2.4965	3.2693	1.48086
PA1421	1.83556	gbuA	guanidinobutyrase agmatinase, agmatine ureohydrolase, AUH, proclavaminate amidino hydrolase, proclavaminic acid amidino hydrolase, PAH; 4-guanidinobutanoate amidinohydrolase	2.67497	2.83168	6.23777	3.80626
PA1422	-3.09642	gbuR	GbuR	27.7235	25.4118	9.51412	4.86993
PA1423	-1.43936	bdlA	BdlA BdlA	7.81896	7.12276	5.83989	3.78185
PA1424	-1.61711		hypothetical protein	12.0159	12.691	8.97454	4.70026
PA1425	-1.62269		probable ATP-binding component of ABC transporter	6.83367	6.17221	4.78836	2.86074
PA1426	1.04064		hypothetical protein	7.62914	5.98291	8.65402	4.57323
PA1427	1.08289		hypothetical protein	4.27719	4.68217	5.2073	4.06644
PA1428	-2.40798		conserved hypothetical protein	9.99736	7.10168	3.88481	2.60949
PA1429	1.46827		probable cation-transporting P-type ATPase	18.3987	22.3918	23.8509	20.7635
PA1430	1.55568	lasR	transcriptional regulator LasR	213.727	198.002	285.852	186.858
PA1431	2.04187	rsaL	regulatory protein RsaL	409.261	399.052	717.003	495.424
PA1432	-2.41314	lasI	autoinducer synthesis protein LasI	727.964	671.721	279.581	168.383
PA1433	-2.84863		conserved hypothetical protein	48.2523	43.1892	15.5067	9.63352
PA1434	-1.65781		hypothetical protein	13.0785	12.2922	8.97454	4.68212
PA1435	-1.07149		probable Resistance-Nodulation-Cell Division (RND) efflux membrane fusion protein precursor probable RND efflux membrane fusion protein precursor	1.20959	1.60972	1.44926	1.0742
PA1436	-1.47557		probable Resistance-Nodulation-Cell Division (RND) efflux transporter probable RND efflux transporter	2.12615	1.97231	1.76548	0.987118
PA1437	1.51098		probable two-component response regulator	15.789	12.7197	22.3876	12.9011
PA1438	1.48979		probable two-component sensor	8.87956	8.67465	14.2702	8.68313
PA1439	1.08023		conserved hypothetical protein	21.457	19.3221	20.5667	13.9102
PA1440	-1.31265		hypothetical protein	106.403	100.058	72.5862	47.4006
PA1441	-4.02495		putative flagellar hook-length control protein FliK	45.151	43.3107	10.2187	7.29615
PA1442	-3.27979		conserved hypothetical protein	91.4576	74.9908	28.6429	12.5107
PA1443	-2.2617	fliM	flagellar motor switch protein FliM flaii protein	79.1783	73.6737	33.0405	19.4762
PA1444	-1.73243	fliN	flagellar motor switch protein FliN	91.5256	89.6307	49.8096	31.2456
PA1445	-1.75633	fliO	flagellar protein FliO	48.2707	46.6357	24.0807	17.0764
PA1446	-1.96862	fliP	flagellar biosynthetic protein FliP	44.1775	35.0926	19.1702	11.9452
PA1447	-1.82569	fliQ	flagellar biosynthetic protein FliQ	42.7995	39.6975	19.4947	14.8291
PA1448	-1.88021	fliR	flagellar biosynthetic protein FliR	17.0757	15.2939	8.93412	5.65326
PA1449	-1.65187	flhB	flagellar biosynthetic protein FlhB	10.1292	8.40219	6.17246	4.06844
PA1450	-1.88559		conserved hypothetical protein	11.6726	11.5271	7.02293	4.13405
PA1451	-2.16527		conserved hypothetical protein	10.6536	9.56415	5.78938	2.97906
PA1452	-4.84786	flhA	flagellar biosynthesis protein FlhA	37.9744	30.7348	7.63195	4.24596
PA1453	-3.08839	flhF	flagellar biosynthesis protein FlhF	68.9195	63.7608	21.2884	12.3849
PA1454	-1.63556	fleN	flagellar synthesis regulator FleN MotR	109.849	98.0306	58.6379	37.443
PA1455	-1.35556	fliA	sigma factor FliA	117.249	107.265	71.8747	51.0985
PA1456	-1.47495	cheY	two-component response regulator CheY regulatory component of sensory transduction system for chemotaxis	153.974	141.979	90.93	56.9093
PA1457	-1.42112	cheZ	chemotaxis protein CheZ	132.901	116.307	82.4714	49.3173
PA1458	-1.72322		probable two-component sensor probable chemotaxis signal transduction histidine kinase	99.0949	93.3264	52.0529	33.4592
PA1459	-1.50968		probable methyltransferase probable chemotaxis signal transduction methyltransferase	63.8284	60.9354	38.762	23.6676
PA1460	-1.85001	motC	MotC MotA	48.9902	46.2765	24.3984	15.4231
PA1461	-1.6334	motD	MotD MotB	35.1531	33.8658	18.5786	13.5246
PA1462	-1.72286		probable plasmid partitioning protein	63.1217	55.8646	32.4374	20.1506
PA1463	-1.63685		hypothetical protein	50.4808	47.0285	27.5255	18.2365
PA1464	-1.55583		probable purine-binding chemotaxis protein	184.978	174.836	103.46	69.8894
PA1465	-1.72747		hypothetical protein	78.3894	83.0944	42.816	27.8205
PA1466	-2.15357		hypothetical protein	21.6348	17.0148	10.2156	5.09246
PA1467	-1.36242		hypothetical protein	12.4091	11.7462	9.49621	5.95884
PA1468	-1.63221		hypothetical protein	9.70383	9.77847	7.50031	3.72877
PA1469	1.20078		hypothetical protein	9.57916	9.66834	12.1864	8.11859
PA1470	1.97082		probable short-chain dehydrogenase	5.11401	5.9462	12.6623	7.47952
PA1471	21.9789		hypothetical protein	24.76	20.2672	402.993	315.953
PA1472	-1.21919		conserved hypothetical protein	5.53835	4.89804	5.01685	3.22186
PA1473	-1.04811		hypothetical protein	4.40038	5.08547	4.99476	3.70214
PA1474	-1.20468		hypothetical protein	17.889	17.5661	14.6223	9.25159
PA1475	-2.22866	ccmA	heme exporter protein CcmA	74.7134	63.6731	30.4808	17.4981
PA1476	-1.66794	ccmB	heme exporter protein CcmB	41.4562	35.8294	22.1359	13.5359
PA1477	-1.72646	ccmC	heme exporter protein CcmC	85.3529	74.5479	44.4234	26.5296
PA1478	-2.01166		hypothetical protein	87.2696	78.5466	38.5728	24.3776
PA1479	-1.43234	ccmE	cytochrome C-type biogenesis protein CcmE	83.4666	83.6252	53.8977	34.1823
PA1480	-1.351	ccmF	cytochrome C-type biogenesis protein CcmF	42.2594	41.392	27.4567	19.5544
PA1481	-1.42732	ccmG	cytochrome C biogenesis protein CcmG Thiol:disulfide interchange protein DsbE	66.5674	64.6526	42.0051	27.0604
PA1482	-1.58388	ccmH	cytochrome C-type biogenesis protein CcmH	75.9882	78.9967	44.1728	29.9849
PA1483	-1.61288	cycH	cytochrome c-type biogenesis protein	70.7285	67.0403	40.8217	24.2
PA1484	1.43018		probable transcriptional regulator	15.5249	13.5223	22.2139	12.2349
PA1485	1.57495		probable amino acid permease	0.654166	0.993573	1.58924	0.937713
PA1486	1.63507	bapF	beta-peptidyl aminopeptidase	3.95801	4.05628	8.10643	4.76638
PA1487	-1.05447		probable carbohydrate kinase	4.31402	4.4155	4.65998	3.40408
PA1488	-1.08944		hypothetical protein	4.20804	3.85524	4.40216	2.88641
PA1489	-1.36031		hypothetical protein	5.91307	5.44531	4.93185	3.10066
PA1490	-1.35731		probable transcriptional regulator	6.76019	5.89765	4.61432	3.85222
PA1491	-1.64646		probable transporter	6.95696	6.62951	4.81401	2.98777
PA1492	-1.82647		hypothetical protein	11.0078	10.3341	5.02147	5.00878
PA1493	-1.29704	cysP	sulfate-binding protein of ABC transporter	98.5374	93.646	67.6167	45.643
PA1494	1.53309	muiA	mucoidy inhibitor gene A	24.2944	23.357	30.6332	23.8258
PA1495	1.4104		hypothetical protein	6.82607	5.82208	10.2198	6.07576
PA1496	1.38234		probable potassium channel	7.44379	5.42407	10.4756	5.88562
PA1497	-1.08923		probable transporter	1.87102	1.40059	2.37605	0.679737
PA1498	-1.14938	pykF	pyruvate kinase I Phosphoenolpyruvate kinase	2.3063	1.86861	2.39384	1.21985
PA1499	2.16668		conserved hypothetical protein	1.13714	1.38037	3.55508	1.90371
PA1500	1.41587		probable oxidoreductase	1.61573	1.39473	2.78251	1.43972
PA1501	1.11012		conserved hypothetical protein glyoxylate-induced protein	7.30468	7.43956	9.25535	5.65959
PA1502	1.03512	gcl	glyoxylate carboligase	2.16889	2.23036	3.0711	1.53213
PA1503	1.01237		hypothetical protein	2.61192	2.15747	2.29557	2.24956
PA1504	-1.40846		probable transcriptional regulator	21.8151	18.7312	14.2373	8.95679
PA1505	1.43507	moaA2	molybdopterin biosynthetic protein A2 molybdenum cofactor biosynthetic protein A	45.1199	45.3459	57.2127	39.0676
PA1506	-2.57148		hypothetical protein	41.3846	36.0102	13.0607	10.1304
PA1507	-1.23656		probable transporter	12.2869	9.79379	9.95367	5.8536
PA1508	1.07591		hypothetical protein	18.1872	13.0936	17.3903	10.1277
PA1509	-1.07372	tli4	Tli4	36.9683	35.5049	31.2009	20.1334
PA1510	-1.41768	tle4	Tle4	21.2974	17.6459	13.8069	8.45646
PA1511	-1.46245	vgrG2a	VgrG2a	11.3541	11.1636	8.56645	5.13381
PA1512	-1.07806	hcpA	secreted protein Hcp	0.97459	0.598605	0.955382	0.449392
PA1513	1.38004		hypothetical protein	8.34191	9.2984	13.3108	8.21249
PA1514	1.55632		ureidoglycolate hydrolaseYbbT	7.40027	6.92929	10.9938	8.38425
PA1515	1.72529	alc	allantoicase	6.23161	6.14199	12.4085	7.31534
PA1516	2.13262		hypothetical protein	4.29805	4.36512	8.72235	7.98543
PA1517	1.78234		conserved hypothetical protein	4.70093	5.06901	9.13428	6.83518
PA1518	1.58174		conserved hypothetical protein	13.6844	14.3718	21.1231	14.6919
PA1519	-1.1193		probable transporter	2.33452	2.33007	2.85357	1.32454
PA1520	-1.41655		probable transcriptional regulator	72.5796	66.1182	46.846	28.1576
PA1521	1.19411		probable guanine deaminase	4.85985	4.91011	6.13776	4.79576
PA1522	1.05057		hypothetical protein	11.0704	9.20008	11.0793	7.45055
PA1523	1.45696	xdhB	xanthine dehydrogenase	3.68011	3.65692	6.13447	4.29217
PA1524	1.57431	xdhA	xanthine dehydrogenase	3.93097	4.48398	7.07786	5.50359
PA1525	1.02795	alkB2	alkane-1-monooxygenase 2	5.59269	4.99986	6.65968	3.80498
PA1526	-1.43988		probable transcriptional regulator	56.2407	44.8362	32.2472	20.9676
PA1527	1.01334		conserved hypothetical protein	56.6511	51.4899	52.7251	31.9313
PA1528	1.33549	zipA	cell division protein ZipA	195.84	185.022	243.757	143.292
PA1529	1.17473	lig	DNA ligase	45.3689	43.4751	50.4879	29.5496
PA1530	1.11446		hypothetical protein	71.0237	64.6214	72.9538	41.8547
PA1530.1	1.06854	ffs	4.5S RNA	146.921	129.287	140.966	76.5706
PA1531	-1.16253		hypothetical protein	2.51313	1.075	1.8477	1.12089
PA1532	-1.47029	dnaX	DNA polymerase subunits gamma and tau	82.5144	72.2405	49.0288	31.0258
PA1533	-1.07107		conserved hypothetical protein	446.081	421.123	378.385	225.864
PA1534	-1.20666	recR	recombination protein RecR	105.451	94.1265	77.8808	48.5743
PA1535	1.01044		citronellyl-CoA dehydrogenase	16.559	15.8515	15.104	10.9614
PA1536	1.00385		conserved hypothetical protein	9.72716	10.0682	10.5949	6.98264
PA1537	1.15947		probable short-chain dehydrogenase	2.76041	2.40529	3.77982	2.23254
PA1538	-1.29969		probable flavin-containing monooxygenase	2.33354	2.37812	2.38386	1.22703
PA1539	-1.42746		hypothetical protein	13.1987	14.5	10.8271	5.99799
PA1540	-2.37356		conserved hypothetical protein	5.65944	3.88345	3.00511	1.06016
PA1541	-2.33474		probable drug efflux transporter	4.63951	3.15728	1.55048	1.47484
PA1542	-1.09486		hypothetical protein	5.43884	5.24289	4.60253	4.31916
PA1543	-1.35938	apt	adenine phosphoribosyltransferase	35.2233	33.1048	23.1352	15.1525
PA1544	1.26711	anr	transcriptional regulator Anr	97.8274	87.4965	93.8755	77.1102
PA1545	-1.54664		hypothetical protein	110.74	98.165	63.0807	39.7031
PA1546	1.15694	hemN	oxygen-independent coproporphyrinogen III oxidase	90.618	101.228	91.1211	73.6974
PA1547	-1.54446		hypothetical protein	18.7717	17.2598	11.2641	7.78586
PA1548	-1.7283		conserved hypothetical protein	47.4315	40.129	22.8851	15.7341
PA1549	-1.62789		probable cation-transporting P-type ATPase	23.1918	20.2303	13.2463	8.25002
PA1550	-1.79755		hypothetical protein	81.8522	82.4154	41.8147	26.8508
PA1551	-1.40902		probable ferredoxin	59.3521	57.2919	35.1519	26.3817
PA1552	-1.29155	ccoP1	Cytochrome c oxidase, cbb3-type, CcoP subunit	302.487	302.154	204.898	144.279
PA1552.1	-1.38204	ccoQ1	Cytochrome c oxidase, cbb3-type, CcoQ subunit	340.137	332.599	207.524	150.474
PA1553	-1.33462	ccoO1	Cytochrome c oxidase, cbb3-type, CcoO subunit	351.004	341.198	229.474	156.125
PA1554	-1.57129	ccoN1	Cytochrome c oxidase, cbb3-type, CcoN subunit cytochrome c oxidase polypeptide I homolog (heme b/copper cytochrome c oxidase subunit)	358.324	348.151	206.735	139.048
PA1555	-3.84221	ccoP2	Cytochrome c oxidase, cbb3-type, CcoP subunit	57.3346	61.7498	13.1665	10.6092
PA1555.1	-1.91847	ccoQ2	Cytochrome c oxidase, cbb3-type, CcoQ subunit	58.7813	60.3396	26.0431	20.2722
PA1556	-3.79116	ccoO2	Cytochrome c oxidase, cbb3-type, CcoO subunit	63.7616	69.698	15.0313	11.9362
PA1557	-2.20678	ccoN2	Cytochrome c oxidase, cbb3-type, CcoN subunit cytochrome c oxidase poly peptide I homolog (heme b/copper cytochrome c oxidase sub unit)	76.8364	94.6931	30.1021	27.3033
PA1558	1.23664		hypothetical protein	11.3099	11.9632	15.0036	9.39571
PA1559	4.36784		hypothetical protein (putative pseudogene)	399.186	374.87	1250.19	785.999
PA1560	3.91758		hypothetical protein	308.73	289.312	934.519	600.212
PA1561	2.21096	aer	aerotaxis receptor Aer	68.8727	63.8562	133.691	83.33
PA1562	8.91795	acnA	aconitate hydratase 1 aconitase	36.9582	34.3301	296.9	177.024
PA1563	-1.7392		conserved hypothetical protein	39.6434	37.441	21.5741	12.9942
PA1564	-1.27021		conserved hypothetical protein	37.1253	32.8475	20.978	19.4362
PA1565	-1.07962	pauB2	FAD-dependent oxidoreductase	8.10225	6.48723	8.05895	4.50695
PA1566	-1.00381	pauA3	Glutamylpolyamine synthetase	2.10933	2.16221	2.59867	1.62325
PA1567	-1.11568		conserved hypothetical protein	4.23041	3.58344	4.47443	2.44691
PA1568	1.10486		conserved hypothetical protein	2.8577	1.53583	2.47814	2.08637
PA1569	-1.14034		probable major facilitator superfamily (MFS) transporter probable MFS transporter	1.70278	1.81284	2.14217	0.964014
PA1570	-1.25738		probable transcriptional regulator	22.7188	23.2038	18.7682	10.3131
PA1571	2.024		hypothetical protein	185.681	162.458	324.841	201.273
PA1572	1.17718		conserved hypothetical protein	35.7511	35.5475	41.703	22.8622
PA1573	-1.08317		conserved hypothetical protein	21.7028	21.7916	19.2945	12.2412
PA1574	1.36182		conserved hypothetical protein	49.2567	39.6608	48.4211	40.5266
PA1575	-1.01505		hypothetical protein	5.42747	5.41713	6.01148	4.08442
PA1576	1.29321		probable 3-hydroxyisobutyrate dehydrogenase	31.2346	31.8918	36.5581	24.3906
PA1577	1.14034		hypothetical protein	19.7956	22.0289	25.0933	12.9575
PA1578	1.15409		hypothetical protein	12.8666	13.5099	15.0347	10.1295
PA1579	2.08422		hypothetical protein	259.966	230.393	483.881	288.128
PA1580	1.61584	gltA	citrate synthase	143.784	118.073	153.634	144.073
PA1581	-1.53211	sdhC	succinate dehydrogenase (C subunit) succinate dehydrogenase (cytochrome b-556 subunit)	815.875	682.062	446.86	275.824
PA1582	-1.42574	sdhD	succinate dehydrogenase (D subunit) succinate dehydrogenase hydrophobic membrane anchor protein	624.963	557.785	380.694	241.768
PA1583	-1.33214	sdhA	succinate dehydrogenase (A subunit) succinate dehydrogenase (flavoprotein subunit)	556.418	530.125	371.092	244.482
PA1584	-1.21983	sdhB	succinate dehydrogenase (B subunit) succinate dehydrogenase iron-sulfur protein	644.081	608.133	445.365	301.426
PA1585	1.36999	sucA	2-oxoglutarate dehydrogenase (E1 subunit) alpha-ketoglutarate dehydrogenase	295.854	283.525	361.539	233.537
PA1586	1.4878	sucB	dihydrolipoamide succinyltransferase (E2 subunit) 2-oxoglutarate dehydrogenase	201.787	197.14	263.395	174.831
PA1587	1.33236	lpd	dihydrolipoamide dehydrogenase Lpd LPD-GLC, L-factor for glycine oxidation system; dihydrolipoamide dehydrogenase (E3 subunit)	436.416	428.801	528.624	329.104
PA1588	1.33164	sucC	succinyl-CoA synthetase beta chain	1731.38	1696.21	1488.84	889.236
PA1589	1.3358	sucD	succinyl-CoA synthetase alpha chain	1631.36	1592.52	1434.48	861.498
PA1590	-1.13493	braB	branched chain amino acid transporter BraB protein	57.7411	53.523	46.1533	28.6366
PA1591	-1.8651		hypothetical protein	47.555	40.2559	24.4806	12.7034
PA1592	9.98083		hypothetical protein	787.694	704.592	7605.18	5501.35
PA1593	-2.41362		hypothetical protein	63.0418	51.5335	24.5427	12.9575
PA1594	-2.51714		hypothetical protein	47.2648	43.2653	19.1136	9.73985
PA1595	-2.52625		hypothetical protein	31.0953	28.3208	11.4735	7.36364
PA1596	-1.92318	htpG	heat shock protein HtpG chaperone Hsp90	634.548	594.035	297.926	179.017
PA1597	1.52209		hypothetical protein	48.9305	49.8002	69.4013	44.7622
PA1598	1.25259		conserved hypothetical protein	12.4015	11.1968	15.962	9.12699
PA1599	-1.10986		probable transcriptional regulator	12.2739	11.2089	11.3987	7.04967
PA1600	1.17532		probable cytochrome c	3.16768	2.98268	4.4821	2.71689
PA1601	1.5985		probable aldehyde dehydrogenase	2.56274	2.64427	4.71892	3.49454
PA1602	1.58712		probable oxidoreductase	3.1633	2.84155	5.58173	3.79243
PA1603	-1.26459		probable transcriptional regulator	9.01429	7.34459	7.39392	4.50296
PA1604	-1.01549		hypothetical protein	17.9083	20.1031	17.5132	12.1852
PA1605	4.56837		hypothetical protein	5.90208	5.10289	26.1649	17.5771
PA1606	3.56011		hypothetical protein	6.11771	5.94323	24.3884	13.6909
PA1607	-1.28675		conserved hypothetical protein	89.5516	89.1168	64.867	41.605
PA1608	-1.78398		probable chemotaxis transducer probable methyl accepting chemotaxis protein	7.92051	6.73513	4.85569	2.89272
PA1609	-1.008	fabB	beta-ketoacyl-ACP synthase I FabB; KAS I	285.298	281.183	246.043	165.639
PA1610	-1.41011	fabA	beta-hydroxydecanoyl-ACP dehydrase FabA	380.415	345.823	245.187	146.224
PA1611	1.09265		hybrid sensor kinase	20.25	18.5238	20.7479	12.9177
PA1612	-1.62656		hypothetical protein	12.1493	10.3866	7.68866	4.71181
PA1613	-1.11351		hypothetical protein	13.2278	11.1219	11.6288	7.24366
PA1614	1.09835	gpsA	glycerol-3-phosphate dehydrogenase, biosynthetic	71.5797	62.1808	71.6231	40.5444
PA1615	1.03422		probable lipase	75.4281	74.7167	76.5066	43.4189
PA1616	1.14993		conserved hypothetical protein	50.2047	48.7728	52.0041	34.0238
PA1617	1.71395		probable AMP-binding enzyme	14.4858	14.7143	24.376	15.9172
PA1618	1.38269		conserved hypothetical protein	47.4365	44.3316	59.9993	35.9437
PA1619	-1.18975		probable transcriptional regulator	11.0831	10.45	9.98622	6.07824
PA1620	1.01272		hypothetical protein	1.33332	1.33078	2.07938	0.666039
PA1621	-1.17684		probable hydrolase	19.0954	18.8679	16.3264	9.65835
PA1622	1.02441		probable hydrolase	11.7946	10.9152	11.5621	8.26209
PA1623	1.99058		conserved hypothetical protein	44.1903	44.8676	84.4527	50.3642
PA1624	1.87921		hypothetical protein	34.3765	34.5998	59.9304	37.6682
PA1625	2.30963		conserved hypothetical protein	12.3866	11.5994	27.9992	17.5072
PA1626	-2.06106		probable major facilitator superfamily (MFS) transporter probable MFS transporter	10.4367	10.9041	6.01294	3.56712
PA1627	-2.4893		probable transcriptional regulator	10.6278	9.52884	4.65	2.81945
PA1628	-1.18463		probable 3-hydroxyacyl-CoA dehydrogenase	3.84	3.98498	4.18812	2.41365
PA1629	-1.89011		probable enoyl-CoA hydratase/isomerase	7.2768	6.91709	4.80412	2.32443
PA1630	-1.73906		probable transcriptional regulator	23.6952	20.6042	12.6259	8.0704
PA1631	-1.58817		probable acyl-CoA dehydrogenase	7.8491	7.36342	5.48185	3.46655
PA1632	-10.8081	kdpF	KdpF protein	2.59391	5.17793	0.847596	0
PA1633	-1.74666	kdpA	potassium-transporting ATPase, A chain	4.70576	4.26148	2.94783	1.97229
PA1634	-2.07749	kdpB	potassium-transporting ATPase, B chain P-type ATPase potassium ion transporter	1.952	1.94828	1.17756	0.618809
PA1635	-2.38336	kdpC	potassium-transporting ATPase, C chain	2.04411	1.4774	0.898267	0.492948
PA1636	-1.59641	kdpD	two-component sensor KdpD	6.36766	6.38475	4.47714	3.05656
PA1637	-1.19169	kdpE	two-component response regulator KdpE	14.9346	12.9448	12.4387	7.46037
PA1638	-2.51364		conserved hypothetical protein	24.655	22.4292	10.0704	5.51655
PA1639	-1.7155		hypothetical protein	32.9375	35.0536	18.7562	12.1236
PA1640	-1.04847		conserved hypothetical protein	39.8832	36.6271	35.1654	20.5597
PA1641	4.50663		hypothetical protein	14.7825	13.2232	64.6633	36.7825
PA1642	1.16241	selD	selenophosphate synthetase selenide,water dikinase	59.3216	55.7191	64.3804	37.8208
PA1643	1.19905		conserved hypothetical protein	42.484	41.3535	47.7975	29.0318
PA1644	-1.29052		conserved hypothetical protein	23.8307	19.4491	16.2839	10.2128
PA1645	-1.29915		hypothetical protein	20.1219	19.0365	16.9207	8.1937
PA1646	-1.42598		probable chemotaxis transducer probable methyl-accepting chemotaxis protein	4.30994	4.10349	3.30991	2.34147
PA1647	-1.33434		probable sulfate transporter	6.16844	5.90862	5.05013	3.54412
PA1648	1.44404		probable oxidoreductase	4.14251	3.32315	6.71751	3.94526
PA1649	-1.1925		probable short-chain dehydrogenase	4.54445	6.11567	4.70516	3.724
PA1650	-1.12196		probable transporter	9.22665	9.81722	9.3008	5.91348
PA1651	-1.19738		probable transporter	13.1971	12.4906	10.7065	7.5017
PA1652	1.25934		hypothetical protein	21.2284	23.7525	28.5464	15.8301
PA1653	-1.08662		probable transcriptional regulator	17.5374	16.2014	16.8719	8.80131
PA1654	-1.40187		probable aminotransferase	32.1405	28.685	19.1199	13.7902
PA1655	-1.32404		probable glutathione S-transferase	46.0709	44.5019	34.2201	18.5659
PA1656	-2.85549	hsiA2	HsiA2	99.833	86.8227	30.7437	19.5236
PA1657	-3.67899	hsiB2	HsiB2	113.119	110.912	28.9637	17.7111
PA1658	-3.26572	hsiC2	HsiC2	72.6505	69.118	20.0529	13.3525
PA1659	-3.22676	hsiF2	HsiF2	32.5192	33.9802	10.5638	6.28819
PA1660	-2.45965	hsiG2	HsiG2	24.8316	25.251	9.72242	6.71232
PA1661	-3.17936	hsiH2	HsiH2	32.2309	31.476	10.3301	5.97741
PA1662	-3.01267	clpV2	clpV2	29.3513	28.4845	10.1219	5.66705
PA1663	-3.17165	sfa2	Sfa2	27.4059	26.5061	8.67776	5.19328
PA1664	-2.45778	orfX	OrfX	32.2859	26.7159	11.3614	7.71935
PA1665	-2.25308	fha2	Fha2	25.1244	26.3775	12.0112	6.70664
PA1666	-2.0737	lip2	Lip2	31.5413	29.5663	13.7672	9.27725
PA1667	-1.99238	hsiJ2	HsiJ2	27.8086	27.4349	13.1721	8.60914
PA1668	-2.22673	dotU2	DotU2	23.1663	23.8363	10.9603	6.38938
PA1669	-2.52312	icmF2	IcmF2	22.9834	22.4773	9.48139	5.45404
PA1670	-2.08328	stp1	Stp1	22.0429	22.4271	11.1443	6.39876
PA1671	-1.91779	stk1	Stk1	15.249	13.6901	8.78417	4.55475
PA1672	1.25529		hypothetical protein	19.3011	17.4297	22.9251	13.6717
PA1673	1.49087		hypothetical protein	123.463	182.152	180.802	150.526
PA1674	-1.28062	folE2	GTP cyclohydrolase I precursor	213.855	178.454	143.346	85.3628
PA1675	1.46951		conserved hypothetical protein	66.8001	52.4057	87.0836	47.3018
PA1676	3.38014		hypothetical protein	21.9391	18.7519	65.1143	40.9311
PA1677	1.64326		conserved hypothetical protein	23.3321	24.0032	31.6251	25.915
PA1678	-2.0429		probable DNA methylase	73.7776	66.337	34.6819	18.6503
PA1679	-1.2579		hypothetical protein	41.8018	39.2826	29.3887	19.5359
PA1680	2.81985		hypothetical protein	5.93119	6.31455	18.6445	11.8909
PA1681	-1.36779	aroC	chorismate synthase 5-enolpyruvylshikimate-3-phosphate phospholyase	74.5749	68.1026	52.1132	28.6204
PA1682	-1.43955		probable MFS metabolite transporter	17.0225	15.9788	11.522	7.52479
PA1683	-1.14634		probable sugar aldolase	52.2559	45.4954	38.8824	25.4118
PA1684	-1.0815		1,2-dihydroxy-3-keto-5-methylthiopentene dioxygenase MtnD	61.7122	58.963	52.8117	32.3225
PA1685	-1.32822	masA	enolase-phosphatase E-1	58.0517	55.4557	40.8372	24.3601
PA1686	-1.05715	alkA	DNA-3-methyladenine glycosidase II	19.4108	20.4163	18.6016	11.4356
PA1687	-2.27071	speE	spermidine synthase	70.632	68.7835	28.5288	18.4204
PA1688	1.17732		hypothetical protein	68.2019	62.5816	72.2064	44.8597
PA1689	1.55644		conserved hypothetical protein	55.0419	50.302	76.9365	47.9482
PA1690	-1.13962	pscU	translocation protein in type III secretion	70.6655	64.5392	56.7041	33.1712
PA1691	-1.04406	pscT	translocation protein in type III secretion	50.7933	45.4792	42.8793	26.9989
PA1692	1.08469		probable translocation protein in type III secretion	103.319	106.468	98.1401	71.1934
PA1693	1.13697	pscR	translocation protein in type III secretion	107.207	104.509	104.219	74.0003
PA1694	1.04896	pscQ	translocation protein in type III secretion	86.6031	89.4029	82.9277	57.0129
PA1695	1.05762	pscP	translocation protein in type III secretion	73.9614	73.8205	70.2359	48.398
PA1696	-1.22351	pscO	translocation protein in type III secretion	192.667	179.599	138.894	88.0946
PA1697	-1.58777		ATP synthase in type III secretion system	416.643	385.997	244.967	139.124
PA1698	-1.77393	popN	Type III secretion outer membrane protein PopN precursor	679.128	624.487	371.388	205.257
PA1699	-1.74161	pcr1	Pcr1	712.488	692.061	405.479	229.473
PA1700	-1.54204	pcr2	Pcr2	467.113	488.876	295.701	169.806
PA1701	-1.81451	pcr3	Pcr3	378.562	343.887	185.394	111.201
PA1702	-1.75522	pcr4	Pcr4	289.339	277.019	148.869	89.0532
PA1703	-1.62475	pcrD	type III secretory apparatus protein PcrD	377.254	346.105	214.932	125.946
PA1704	-1.62629	pcrR	transcriptional regulator protein PcrR	167.083	160.784	93.9077	57.1917
PA1705	-1.36236	pcrG	regulator in type III secretion	499.192	431.225	309.637	192.473
PA1706	1.06648	pcrV	type III secretion protein PcrV	853.967	797.665	803.822	486.718
PA1707	1.58567	pcrH	regulatory protein PcrH	1188.49	1170.66	1288.19	792.18
PA1708	1.86772	popB	translocator protein PopB PepB	2979.15	2917.42	3700.11	2214.7
PA1709	1.89405	popD	Translocator outer membrane protein PopD precursor PepD	2370.67	2315.77	3044.39	1812.34
PA1710	-1.07459	exsC	ExsC, exoenzyme S synthesis protein C precursor. S synthesis trans-regulatory protein	1347.86	1263.01	944.14	535.606
PA1711	-1.20443	exsE	ExsE	1107.63	1043.64	775.24	469.788
PA1712	-1.38728	exsB	exoenzyme S synthesis protein B S synthesis trans-regulatory protein	673.852	625.292	450.239	260.746
PA1713	-2.43395	exsA	transcriptional regulator ExsA S synthesis trans-regulatory protein ExsA	1126.96	900.478	385.2	221.996
PA1714	-1.24101	exsD	ExsD	1414.29	1305.23	878.501	500.524
PA1715	-1.82947	pscB	type III export apparatus protein	592.184	544.234	286.65	180.578
PA1716	-1.65427	pscC	Type III secretion outer membrane protein PscC precursor	384.77	353.538	209.071	129.316
PA1717	-1.67372	pscD	type III export protein PscD	314.833	290.108	167.395	101.805
PA1718	-1.38477	pscE	type III export protein PscE	573.521	558.912	398.058	227.137
PA1719	-1.21773	pscF	type III export protein PscF	973.922	880.098	720.85	419.009
PA1720	-1.3204	pscG	type III export protein PscG	622.091	621.129	428.986	266.969
PA1721	-1.36381	pscH	type III export protein PscH	384.043	361.107	253.837	154.05
PA1722	-1.36772	pscI	type III export protein PscI	456.459	440.124	306.597	176.474
PA1723	-1.43068	pscJ	type III export protein PscJ	521.49	470.121	329.745	185.724
PA1724	-1.62104	pscK	type III export protein PscK	181.574	171.07	103.171	60.9436
PA1725	-1.50247	pscL	type III export protein PscL	240.027	232.706	147.482	90.6421
PA1726	-1.61269	bglX	periplasmic beta-glucosidase gentobiase; cellobiase	65.0003	58.5479	36.8122	21.816
PA1727	-1.2404	mucR	MucR	9.58536	8.54812	8.09911	5.081
PA1728	2.57443		hypothetical protein	24.8014	26.6845	61.3391	38.8725
PA1729	1.48728		conserved hypothetical protein	34.7656	30.744	44.9108	27.8346
PA1730	3.44481		conserved hypothetical protein	3.60724	3.93017	15.2513	9.106
PA1731	2.43596		conserved hypothetical protein	3.9969	3.98929	12.3541	6.64173
PA1732	3.43833		conserved hypothetical protein	4.51748	4.07253	15.4281	11.2104
PA1733	2.7946		conserved hypothetical protein	8.82354	10.7166	28.7627	17.312
PA1734	1.39694		hypothetical protein	7.95213	7.70076	11.4147	7.89744
PA1735	-1.3883		hypothetical protein	10.8664	9.83982	7.94621	5.29681
PA1736	1.40454		probable acyl-CoA thiolase	3.71019	4.05734	7.14763	3.80344
PA1737	1.40994		probable 3-hydroxyacyl-CoA dehydrogenase	6.13106	5.8116	10.0822	5.72666
PA1738	-1.02686		probable transcriptional regulator	16.2863	15.2367	16.1738	9.17645
PA1739	-1.49187		probable oxidoreductase	4.7635	4.3549	3.88481	2.11959
PA1740	-1.19989		hypothetical protein	10.8274	8.94088	9.73589	5.21412
PA1741	1.08105		hypothetical protein	28.3447	25.5765	29.8367	15.4654
PA1742	1.68372	pauD2	Glutamine amidotransferase class I	39.9849	43.4538	61.2484	43.9264
PA1743	-1.39099		hypothetical protein	2.43179	2.10354	2.06601	1.13378
PA1744	-1.17126		hypothetical protein	2.66497	3.01455	1.9158	2.485
PA1745	5.77047		hypothetical protein	3.81925	4.28847	22.0739	18.999
PA1746	2.30441		hypothetical protein	17.3439	25.2003	38.7436	33.6588
PA1747	1.1655		hypothetical protein	8.02876	10.0682	9.88861	8.22697
PA1748	1.0118		probable enoyl-CoA hydratase/isomerase	32.1419	31.9681	30.0159	19.0982
PA1749	1.03018		hypothetical protein	132.097	116.663	119.448	71.5061
PA1750	-1.32279		phospho-2-dehydro-3-deoxyheptonate aldolase 3-deoxy-d-arabino-heptulosonate 7-phosphate synthase	196.169	184.761	140.101	77.8532
PA1751	-1.03471		hypothetical protein	51.9811	51.1629	48.1313	28.7944
PA1752	1.46945		hypothetical protein	49.2104	44.9382	67.07	38.8725
PA1753	1.93429		conserved hypothetical protein	40.7056	32.4401	62.8038	42.4631
PA1754	1.03173	cysB	transcriptional regulator CysB	72.0707	70.2606	65.4083	45.2116
PA1755	-1.62849		hypothetical protein	24.1502	23.6578	14.358	8.9362
PA1756	-1.14039	cysH	3'-phosphoadenosine-5'-phosphosulfate reductase PAPS reductase	31.1656	30.3334	25.1907	16.0035
PA1757	-1.68409	thrH	homoserine kinase	74.4804	65.6667	38.0184	24.8457
PA1758	-1.12351	pabB	para-aminobenzoate synthase component I ADC-synthase	29.6243	27.8856	23.4116	15.5832
PA1759	1.16793		probable transcriptional regulator	22.4019	20.0344	24.0042	14.8681
PA1760	1.32953		probable transcriptional regulator	13.9551	12.788	17.8807	11.3735
PA1761	1.51675		hypothetical protein	14.6574	13.1222	20.9867	13.135
PA1762	1.13634		hypothetical protein	7.50599	6.98206	9.41031	5.61151
PA1763	1.03407		hypothetical protein	3.60265	2.72523	4.31233	2.19747
PA1764	-1.08709		hypothetical protein	2.50631	2.33153	2.31379	1.89622
PA1765	1.15536		hypothetical protein	4.7817	4.77259	7.32014	3.63202
PA1766	1.10632		hypothetical protein	116.093	105.098	108.417	73.7154
PA1767	1.62756		hypothetical protein	69.689	65.7414	94.4428	69.0642
PA1768	1.17955		hypothetical protein	40.2776	32.7936	35.6696	27.4267
PA1769	4.1284		conserved hypothetical protein	56.2171	51.9205	211.837	126.465
PA1770	1.35381	ppsA	phosphoenolpyruvate synthase water dikinase; PEP synthase; Pyruvate	306.062	282.76	373.985	223.108
PA1771	-1.1293	estX	EstX	30.0955	27.695	26.5974	13.4573
PA1772	1.50866		probable methyltransferase	123.887	120.554	168.557	103.66
PA1773	2.01065	cmaX	CmaX protein	65.8214	57.1827	120.611	66.9665
PA1774	-1.33991	crfX	CrfX protein CfrX protein	157.16	159.907	112.78	65.0923
PA1775	-1.01699	cmpX	conserved cytoplasmic membrane protein, CmpX protein conserved cytoplasmic membrane protein, CmpX	128.186	116.362	112.299	67.8501
PA1776	1.27227	sigX	ECF sigma factor SigX ECF sigma factor, SigX	1068.27	900.446	993.984	583.087
PA1777	-1.15287	oprF	Major porin and structural outer membrane porin OprF precursor Porin F	10192.3	9449.73	9779.12	6229.45
PA1778	-1.28398	cobA	uroporphyrin-III C-methyltransferase S-adenosyl-L-methionine:uroporphyrinogen III	22.4595	18.4701	14.988	10.1658
PA1779	1.59576		assimilatory nitrate reductase	2.24006	2.09339	4.47575	2.48031
PA1780	1.89644	nirD	assimilatory nitrite reductase small subunit	1.07088	0.950079	3.03268	0.951008
PA1781	-1.38592	nirB	assimilatory nitrite reductase large subunit	2.04782	1.71119	1.60286	0.999169
PA1781.1	2.49133	nalA	nitrogen assimilation leader A (NalA)	1.40846	1.40577	4.31468	2.6384
PA1782	1.06921		probable serine/threonine-protein kinase	1.31646	1.43561	1.57729	1.21781
PA1783	-1.49465	nasA	nitrate transporter	0.802571	0.608792	0.849694	0.192438
PA1784	2.80555		hypothetical protein	5.14309	4.07316	14.4128	9.2713
PA1785	-1.46733	nasT	NasT	3.09119	2.54872	2.04213	1.61129
PA1786	-1.89186	nasS	NasS	2.25277	1.6703	1.29348	0.675204
PA1787	1.01244	acnB	aconitate hydratase 2	246.555	245.61	223.341	148.877
PA1788	-1.50934		hypothetical protein	53.9566	50.2857	32.0293	20.516
PA1789	1.83929		hypothetical protein	41.9709	58.9709	72.9285	62.0879
PA1790	-2.75474		hypothetical protein	54.9335	52.5261	18.0929	12.2722
PA1791	-3.88526		hypothetical protein	30.5544	26.9684	7.47373	4.69855
PA1792	1.19804		conserved hypothetical protein	30.8363	28.4679	31.9167	21.6137
PA1793	1.04282	ppiB	peptidyl-prolyl cis-trans isomerase B PPIase B; Rotamase B	404.712	380.703	357.062	249.783
PA1794	-1.39753	glnS	glutaminyl-tRNA synthetase glutamine-tRNA ligase	141.058	131.772	86.3497	57.1572
PA1795	-1.56898	cysS	cysteinyl-tRNA synthetase cysteine-tRNA ligase	190.351	182.435	110.619	69.8748
PA1796	-1.44974	folD	5,10-methylene-tetrahydrofolate dehydrogenase / cyclohydrolase	42.4127	43.967	27.926	17.7313
PA1796.1	-2.51262		tRNA-Arg	5346.65	3326.65	1139.3	611.862
PA1796.2	-3.50421		tRNA-His	265.193	153.805	59.2202	31.2003
PA1796.3	-3.54314		tRNA-Leu	241.233	149.855	57.4371	26.9821
PA1796.4	-3.60654		tRNA-His	247.787	146.651	52.6959	30.1773
PA1797	5.73661		hypothetical protein	28.4651	27.182	135.171	97.5735
PA1798	-1.4451	parS	two-component sensor, ParS	16.2044	16.083	12.6547	6.52405
PA1799	-1.37972	parR	two-component response regulator, ParR	13.4092	12.2318	10.4513	5.81989
PA1800	-1.73294	tig	trigger factor	1429.5	1277.75	663.568	396.048
PA1801	-1.02834	clpP	ClpP protease ti	519.691	479.564	450.394	260.906
PA1802	-1.04297	clpX	ClpX heat shock protein	729.18	654.396	643.17	394.065
PA1803	-1.05743	lon	Lon protease CapR protein; Atp-dependent protease La	211.652	190.446	174.574	107.049
PA1804	-1.34921	hupB	DNA-binding protein HU	7469.46	7211.27	5237.72	3133.58
PA1804.1	-1.25758		tRNA-Asp	1163.22	1029.37	773.734	448.8
PA1805	-1.45096	ppiD	peptidyl-prolyl cis-trans isomerase D PPIase D; Rotamase D	263.227	236.462	162.971	97.4311
PA1806	1.56816	fabI	NADH-dependent enoyl-ACP reductase	46.8074	43.2143	64.5256	41.6003
PA1807	2.02283	nppD	NppD probable ATP-binding component of ABC transporter	12.3416	13.3064	24.2204	17.5421
PA1808	2.16372	nppC	NppC probable permease of ABC transporter	10.8715	10.7747	22.9225	15.8158
PA1809	1.92949	nppB	NppB probable permease of ABC transporter	16.8137	15.4549	27.4353	20.7104
PA1810	2.08503	nppA2	NppA2 probable binding protein component of ABC transporter	26.7602	26.8143	49.5967	33.8661
PA1811	1.50596	nppA1	NppA1 probable solute-binding protein	13.8838	12.0111	19.5503	12.5751
PA1812	-1.02661	mltD	membrane-bound lytic murein transglycosylase D precursor	112.92	104.575	96.008	62.3897
PA1813	1.05974		probable hydroxyacylglutathione hydrolase probable glyoxalase II	15.4232	17.9428	17.1319	11.3065
PA1814	1.2224	kerV	KerV	56.4226	54.1746	62.6687	39.5866
PA1815	-1.52108	rnhA	ribonuclease H	106.019	86.6174	61.4365	35.3939
PA1816	-1.21112	dnaQ	DNA polymerase III, epsilon chain	84.9059	77.407	61.974	39.8692
PA1817	1.3165		hypothetical protein	46.9896	44.6099	52.8117	37.3774
PA1818	-1.15529	ldcA	lysine-specific pyridoxal 5'-phosphate-dependent carboxylase, LdcA Orn/Arg/Lys decarboxylase LdcC; lysine-specific pyridoxal 5Æ-phosphate-dependent carboxylase, LdcA	37.8738	39.3681	32.5625	19.2122
PA1819	-1.06539		probable amino acid permease	33.5429	30.3001	28.1563	17.5155
PA1820	-1.03846	nhaB	sodium/proton antiporter NhaB	16.9303	14.7277	15.48	9.44008
PA1821	-1.76641		probable enoyl-CoA hydratase/isomerase	280.975	218.725	132.065	78.223
PA1822	-1.66662	fimL	hypothetical protein	170.793	154.096	91.9107	54.3156
PA1823	-1.59687		conserved hypothetical protein	164.234	161.23	96.6532	55.824
PA1824	-2.23083		conserved hypothetical protein	41.2032	32.2625	15.6479	9.86762
PA1825	-2.22058		hypothetical protein	48.681	43.1093	19.9284	12.3548
PA1826	-1.62494		probable transcriptional regulator	27.4422	25.8468	15.9977	9.65375
PA1827	-2.0828		probable short-chain dehydrogenase	3.98277	2.95591	2.15236	1.1223
PA1828	2.13945		probable short-chain dehydrogenase	21.7848	21.1871	39.88	28.8506
PA1829	1.19609		hypothetical protein	13.1512	12.0021	15.4918	9.6183
PA1830	1.70528		hypothetical protein	435.406	391.181	641.145	425.129
PA1831	-1.04719		hypothetical protein	29.8792	28.4568	25.5352	16.6206
PA1832	1.22966		probable protease SohB	52.5987	50.0004	60.3726	35.6899
PA1833	1.8799		probable oxidoreductase	72.6843	67.6573	123.298	74.8481
PA1834	1.11805		hypothetical protein	15.7643	13.3807	16.7807	10.1217
PA1835	2.06937		hypothetical protein	8.97208	8.15702	17.5905	12.5137
PA1836	-1.17498		probable transcriptional regulator	14.3735	14.0792	14.4834	6.67912
PA1837	-1.26691		hypothetical protein	168.838	163.916	116.723	76.8863
PA1838	-1.288	cysI	sulfite reductase	111.496	100.047	76.1227	48.5261
PA1839	-2.90243		hypothetical protein	31.097	28.6875	10.4423	6.31071
PA1840	-1.41193		hypothetical protein	62.3824	55.5237	39.823	23.6661
PA1841	-1.36635		hypothetical protein	63.6758	59.6554	40.899	26.6955
PA1842	-1.30292		hypothetical protein	46.4117	48.035	35.7251	20.2394
PA1843	-1.29821	metH	methionine synthase 5-methyltetrahydrofolate--homocysteine S-methyltransferase	35.7161	32.1367	24.5219	15.3182
PA1844	-3.99646	tse1	Tse1	37.2351	32.5709	8.36659	5.68457
PA1845	-3.93477	tsi1	Tsi1	30.6621	31.8757	9.03939	4.34413
PA1846	-1.61642	cti	cis/trans isomerase	33.5202	29.2319	18.4627	11.6159
PA1847	-1.31929	nfuA	NfuA	172.528	158.856	119.967	68.3092
PA1848	-1.41761		probable major facilitator superfamily (MFS) transporter probable MFS transporter	3.82435	3.45196	3.19478	1.86056
PA1849	-1.16655		conserved hypothetical protein	3.52259	1.2785	3.61013	0.799845
PA1850	1.08381		probable transcriptional regulator	7.00742	6.10532	8.4633	4.75752
PA1851	1.08799		hypothetical protein	5.45237	6.21481	6.9895	4.83488
PA1852	1.95769		hypothetical protein	560.228	586.176	920.931	602.1
PA1853	-1.98003		probable transcriptional regulator	36.702	33.1262	17.7024	9.98806
PA1854	-2.1934		conserved hypothetical protein	8.53436	8.11567	5.03946	2.21553
PA1855	-2.18751		hypothetical protein	5.60845	5.94763	2.74896	2.10121
PA1856	-1.2202		probable cytochrome oxidase subunit	5.1231	4.68275	4.44063	3.23264
PA1857	1.64072		conserved hypothetical protein	34.4451	31.1012	51.2685	30.3323
PA1858	-1.2129	str	streptomycin 3''-phosphotransferase	8.31742	7.12904	6.86368	4.74169
PA1859	-1.24841		probable transcriptional regulator	6.70385	6.82228	6.27106	3.896
PA1860	1.41939		hypothetical protein	6.29681	5.8627	9.48938	6.3379
PA1861	-1.13034	modC	molybdenum transport protein ModC	12.1097	12.9448	11.1686	7.69574
PA1862	-1.43692	modB	molybdenum transport protein ModB	15.3482	15.9973	10.2711	7.75186
PA1863	-1.50898	modA	molybdate-binding periplasmic protein precursor ModA	10.2933	11.4038	7.76963	5.09044
PA1864	-1.12191		probable transcriptional regulator	1.31488	1.37203	1.75769	0.656831
PA1865	1.45291		hypothetical protein	14.1275	13.6152	19.5477	13.2351
PA1866	1.05739		hypothetical protein	13.5847	13.5247	14.8245	9.11633
PA1867	-11.6648	xphA	XphA XphA	12.5274	9.92928	1.08357	0.588977
PA1868	-6.60296	xqhA	secretion protein XqhA	16.2244	14.7275	2.68351	1.43416
PA1869	-2.30359		probable acyl carrier protein	464.796	361.484	177.836	92.484
PA1870	3.79679		hypothetical protein	6.85011	7.01938	29.2779	16.2425
PA1871	2.22601	lasA	LasA protease precursor staphylolytic protease preproenzyme LasA	48.1947	48.4118	98.222	63.1175
PA1872	1.62884		hypothetical protein	21.9107	19.2211	33.5667	19.3381
PA1873	1.07914		hypothetical protein	3.15681	2.73322	3.91485	2.3939
PA1874	1.1228		hypothetical protein	4.85898	5.03847	6.70455	4.04101
PA1875	1.20473		probable outer membrane protein precursor	5.05386	3.58566	5.8496	4.13666
PA1876	1.20239		probable ATP-binding/permease fusion ABC transporter	3.11699	2.86074	4.44285	2.70246
PA1877	1.34951		probable secretion protein	1.86683	2.45167	3.53165	2.22502
PA1878	-1.09966		hypothetical protein	10.3488	8.5181	10.1448	5.43811
PA1879	-1.78413		hypothetical protein	7.08067	7.13715	4.60451	2.87166
PA1880	2.34862		probable oxidoreductase	6.83913	6.1541	15.6319	10.7448
PA1881	2.53735		probable oxidoreductase	3.11606	3.61447	9.32905	6.89944
PA1882	1.00668		probable transporter	21.4958	17.0201	18.0114	12.4776
PA1883	-1.55967		probable NADH-ubiquinone/plastoquinone oxidoreductase	4.58322	3.69852	2.77221	2.24077
PA1884	-1.67151		probable transcriptional regulator	7.8945	7.87946	4.56043	3.87316
PA1885	1.14465		conserved hypothetical protein	6.19332	7.70872	8.92832	5.678
PA1886	-1.44814	polB	DNA polymerase II DNA-directed DNA polymerase II	11.6364	11.2364	8.98688	5.11393
PA1887	-1.19649		hypothetical protein	6.10674	4.81803	5.98638	3.02148
PA1888	-1.06369		hypothetical protein	2.95264	3.0021	3.32726	2.15039
PA1889	5.17482		hypothetical protein	21.985	22.4561	112.293	63.5628
PA1890	3.66701		probable glutathione S-transferase	37.5368	39.3946	131.54	80.3613
PA1891	3.17472		hypothetical protein	10.2759	8.26478	30.0244	19.0375
PA1892	1.66306		hypothetical protein	10.8607	9.10348	17.3654	10.7979
PA1893	1.39964		hypothetical protein	7.04518	7.62307	10.7833	7.45455
PA1894	1.32152		hypothetical protein	17.1243	16.7554	20.8046	14.6403
PA1895	1.16734		hypothetical protein	7.75121	9.04615	10.0515	7.2257
PA1896	1.02709		hypothetical protein	8.64636	7.83328	9.19315	5.98038
PA1897	1.05816		hypothetical protein	12.5136	10.9728	11.522	9.11073
PA1898	-1.02721	qscR	quorum-sensing control repressor	13.7325	11.5307	12.7139	8.22092
PA1899	1.2394	phzA2	probable phenazine biosynthesis protein	14.0835	11.0388	16.1459	9.93672
PA1900	1.9274	phzB2	probable phenazine biosynthesis protein	21.9607	22.4748	43.4458	23.1327
PA1901	1.36912	phzC2	phenazine biosynthesis protein PhzC	16.0682	12.8492	17.3486	13.8511
PA1902	1.84564	phzD2	phenazine biosynthesis protein PhzD	9.72716	8.65063	19.1931	10.4034
PA1903	2.13334	phzE2	phenazine biosynthesis protein PhzE	5.88586	6.69916	14.9611	9.05786
PA1904	2.09165	phzF2	probable phenazine biosynthesis protein	5.43884	5.15009	12.6228	7.8488
PA1905	2.27803	phzG2	probable pyridoxamine 5'-phosphate oxidase	16.332	15.2222	32.8443	23.3355
PA1906	1.79182		hypothetical protein	9.7815	8.38883	17.6148	10.4239
PA1907	1.26089		hypothetical protein	2.37103	2.29552	3.9978	1.96613
PA1908	1.21661		probable major facilitator superfamily (MFS) transporter probable MFS transporter	0.609954	0.865125	1.06998	0.609387
PA1909	1.15818		hypothetical protein	0.607947	0.977605	1.22504	0.573639
PA1910	1.20848	femA	ferric-mycobactin receptor, FemA	1.82057	1.59197	2.44802	1.57743
PA1911	2.01982	femR	sigma factor regulator, FemR	1.10466	1.63342	3.68985	1.96202
PA1912	1.67296	femI	ECF sigma factor, FemI	1.53486	1.76172	2.78352	2.45349
PA1913	-2.98907		hypothetical protein	7.02755	5.7596	2.6324	1.36995
PA1914	1.12943		conserved hypothetical protein halovibrin	1.87091	1.93065	2.67335	1.58404
PA1915	-1.29492		hypothetical protein	7.96772	8.40411	7.46574	4.29405
PA1916	-1.09741		probable amino acid permease	1.5778	1.03937	1.54671	0.756641
PA1917	-1.39824		hypothetical protein	2.12432	1.6739	2.08245	0.670215
PA1918	-1.5309		hypothetical protein	1.49969	1.49683	1.06176	0.749148
PA1919	-1.58249	nrdG	class III (anaerobic) ribonucleoside-triphosphate reductase activating protein, 'activase', NrdG class III (anaerobic) ribonucleoside-triphosphate reductase activating protein, 'activase', NrdG	10.3534	8.50026	6.54795	4.28209
PA1920	-1.23081	nrdD	class III (anaerobic) ribonucleoside-triphosphate reductase subunit, NrdD class III (anaerobic) ribonucleoside-triphosphate reductase subunit, NrdD	2.80111	3.02557	2.99041	1.70594
PA1921	6.1065		hypothetical protein	1.15285	1.1986	6.73368	6.57472
PA1922	-1.48392		probable TonB-dependent receptor	0.793244	0.435453	0.563768	0.257565
PA1923	1.91068		hypothetical protein	0.556416	0.666427	1.33883	0.818687
PA1924	-1.38767		hypothetical protein	1.46825	1.30262	1.0395	0.814936
PA1925	-1.20503		hypothetical protein	1.90379	2.25644	1.86627	1.42651
PA1926	-1.77313		Uncharacterized protein conserved hypothetical protein	26.6244	24.8124	14.1919	8.84943
PA1927	-1.74484	metE	5-methyltetrahydropteroyltriglutamate-homocysteine S-methyltransferase cobalamin-independent methionine synthase	3.83844	3.47671	2.51958	1.58801
PA1928	-1.30437	rimJ	ribosomal protein alanine acetyltransferase	9.2152	9.94708	9.16741	4.50102
PA1929	-1.3863		hypothetical protein	13.3626	12.1603	11.0444	5.36623
PA1930	1.49182		probable chemotaxis transducer	5.10376	4.04526	7.76963	5.21899
PA1931	2.96413		probable ferredoxin	4.92994	3.33083	14.7214	8.18367
PA1932	1.58441		probable hydroxylase molybdopterin-containing subunit	6.17036	6.11938	10.4408	7.26404
PA1933	1.27133		probable hydroxylase large subunit	37.1794	36.6858	44.2134	27.0961
PA1934	1.89134		hypothetical protein	128.266	118.338	215.937	131.003
PA1935	1.07964		hypothetical protein	10.4308	10.8516	12.3352	7.82963
PA1936	-1.03952		hypothetical protein	12.3888	10.2399	12.1447	6.96223
PA1937	-1.63091		conserved hypothetical protein	24.3022	22.9991	15.3061	8.17705
PA1938	-1.62776		conserved hypothetical protein	15.8096	14.9763	10.2083	5.95855
PA1939	-1.24168		hypothetical protein	77.2915	68.8642	53.9865	34.9035
PA1940	-1.09746		hypothetical protein	11.9798	9.87895	10.4723	6.88793
PA1941	1.11933		hypothetical protein	5.02775	6.24711	6.85989	4.92056
PA1942	-1.09867		hypothetical protein	2.18966	3.69852	3.30232	2.01935
PA1943	1.18221		hypothetical protein	6.30759	5.90652	7.39909	5.73528
PA1944	7.55564		hypothetical protein	17.9639	14.2759	123.807	68.5231
PA1945	2.84272		probable transcriptional regulator	7.81686	6.80846	23.3615	12.8405
PA1946	-1.1928	rbsB	binding protein component precursor of ABC ribose transporter	121.549	113.672	91.143	56.689
PA1947	1.11709	rbsA	ribose transport protein RbsA	19.8223	19.8606	23.2881	12.5264
PA1948	1.06279	rbsC	membrane protein component of ABC ribose transporter	19.9412	17.9984	20.8463	11.6734
PA1949	1.04192	rbsR	ribose operon repressor RbsR	34.1122	36.7664	35.6592	21.0463
PA1950	1.13922	rbsK	ribokinase	41.8467	40.8872	43.573	27.4246
PA1951	-1.36637	fapF	FapF	10.1421	9.32519	8.04412	4.85138
PA1952	1.18563	fapE	FapE	0.826744	0.567303	1.01306	0.567858
PA1953	1.05174	fapD	FapD	2.74246	2.16698	3.02446	2.05493
PA1954	-1.59017	fapC	FapC	1.90169	2.20176	1.52865	0.987961
PA1955	1.04123	fapB	FapB	0.95565	0.95383	1.07065	0.75017
PA1956	1.06973	fapA	FapA	0.795677	1.58832	1.16999	1.19241
PA1957	-1.85895		hypothetical protein	9.87454	10.6648	6.21249	3.90197
PA1958	-1.73817		probable transporter	17.4278	19.1476	11.6544	6.27628
PA1959	1.19247	bacA	bacitracin resistance protein undecaprenol kinase	93.7259	71.0103	100.431	51.6435
PA1960	-1.07097		hypothetical protein	24.0555	20.7332	20.5744	12.4736
PA1961	-1.17286		probable transcriptional regulator	11.0158	10.7044	10.5134	5.98038
PA1962	1.23253	azoR2	FMN-dependent NADH-azoreductase 2, AzoR2	3.25836	5.03764	7.20247	3.12767
[truncated: 3,699 more rows]
